# Supplementary material for: A proteome-wide yeast degron collection for the dynamic study of protein function
Source: J Cell Biol. 2024 Dec 18;224(2):e202409050. doi: 10.1083/jcb.202409050 (PMC11654244; doi:10.1083/jcb.202409050)
Supplement: Table S1 — lists all the strains present in the AID library and their features as used in the different analysis of this work. [file jcb_202409050_tables1.xlsx]

## Sheet: Legends
General block of information that it represent (re-think name or orders)	Specific column of information that it represent (re-think name or orders)	Explanation	Notes	Values	Used in figures
General information	Systematic name	Systematic Open Reading Frame (ORF) Nomenclature		Alphanumeric formula
	Gene name	tagged ORF designation	As of 21/03/2024	Alphanumeric
	Description	SGD gene description	As of 21/03/2024	Alphanumeric
	1536 Coordinate
	384 Coordinate
Summary	Sequencing results (try1)	Sequence validation	Results from the Anchor-seq sequencing	3: "Validated" = Sequence found and functional; "Not found" = sequence not reliably detected; "Incorrect" = sequence detected but with indels or stop codons; "Not submitted" = plate 3 wasn't submitted for sequencing.	Supplementary Figure 1C&D
	Categorical fluorescence	Whether the GFP fluorescence from the tag was reliably detected		2: "Yes" = Signal above background detected; "No" = No reliably detection of GFP singal above background"	Figure 2A. Supplementary Figure 1B
	Categorical responsivness (agregated)	Whether the protein gets depleted with induction	Based on fluorescence and viability data	3: "Yes" = significant GFP signal or viability reduction observed; "No" = no significant change observed in any condition; "Inconclusive" = No clear fluorescent signal to judge and no viability change observed	Figure 2A, D & C & Supplementary Figure 2C
	Categorical 30min induction	Categorical result after 30 min of induction	Based on visual inspection of the images before and after 30 min of induction	6: "Responsive" = visible reduction; "Responsive - heterogeneous population" = visible reduction, but cells present heterogeneous signals, either biological or due to cell contamination; "No apparent change" = no clear GFP signal reduction; "Apparent increase" = apparent GFP signal increase, only detected for short iduction times and very few strains; "No fluorescence detected" = no clear signal …
	Categorical 24h induction	Categorical result after 24 h of induction	Based on visual inspection of the images before and after 24h of induction	8: "Responsive" = visible reduction to a signal comparable with the autofluorescent control; "Partially responsive = visible reduction; "Partially responsive- heterogeneous population" = visible reduction, but cells present heterogeneous signals, either biological or due to cell contamination; "Partially responsive- heterogenoeus response" = visible reduction, but to different digree in each cell…
Essentiality	Categorical cellular effect	Summary of induction-provoked lethality	Combination of the results from the imaging and the essentiality assays, that sumarizes the cellular effects of 24 h induction	10: "Viable" = no visible morphological or viability effect; "Essential" = cells present induced provoked lethality; "Essential and altered morphology"; "Essential and synchronized altered morphology"; "Essential in multiple conditions but not clear in images";"Essential in synthetic minimal media";"Essential in respiration media";"Essential in rich media";"Altered morphology";"Other highlights" …
	Growth ratio rich media	Relative growth in YPD	Colony sizes measured in duplicates, in agar, after 2 refreshments (24h of growth at 30C each time). Average colony size induced was divided by the uninduced one, and normalized to the plate mean. A value similar to 1 means no effect; below 0.5 is considered a hit	Numbers	Figure 3B
	Essential for rich media (ratio <0.5)	Whether it is a hit in YPD	Ratio <0.5	2: "Yes" = less than 50% relative growth; "No" = relative growth higher than 50%; "N/A" = data not avaiable	Figure 3D & Supplementary Figure 3B
	Growth ratio minimal media	Relative growth in SD essential (SD + his + ura + met)	Colony sizes measured in duplicates, in agar, after 2 refreshments (24h of growth at 30C each time). Average colony size induced was divided by the uninduced one, and normalized to the plate mean. A value similar to 1 means no effect; below 0.5 is considered a hit	Numbers	Figure 3B
	Essential for minimal media (ratio <0.5)	Whether it is a hit in SD essential (SD + his + ura + met)	Ratio <0.5	2: "Yes" = less than 50% relative growth; "No" = relative growth higher than 50%; "N/A" = data not avaiable	Figure 3D
	Growth ratio respiration media	Relative growth in YPGlycerol	Colony sizes measured in duplicates, in agar, after 2 refreshments (24h of growth at 30C each time). Average colony size induced was divided by the uninduced one, and normalized to the plate mean. A value similar to 1 means no effect; below 0.5 is considered a hit	Numbers	Figure 3B
	Essential for respiration media (ratio <0.5)	Whether it is a hit in YPGlycerol	Ratio <0.5	2: "Yes" = less than 50% relative growth; "No" = relative growth higher than 50%; "N/A" = data not avaiable	Figure 3D
	Phenotype Giaever G, et al. (2002)	Essential genes by the YKO (Giaever G, et al. Nature. 2002)	Essential genes as derived from the construction of the YKO, Giaever G, et al. Nature. 2002, PMID: 12140549	5: "Viable" = non essential; "Inviable" = essential; "Competitive fitness decreased" = KO is sick; "N/A" = absent from the YKO	Supplementary Figure 3B & C
Mean cell fluorescence quantification, short induction	% signal reduction 30min induction	% signal reduction after 30 min for responsive, abundant strains, with autofluorescence correction; mean signal per cell	Based on the imaging of strains not expressing GFP and with equialent background as the library strains, included as controls in the screen, the minimum autofluorescence was considered 100A.U. and was substracted for the before and after measurements	% for strains meeting the criteria; "Not calculated" for the rest
	0min-Median	Mean GFP signal before 30min induction	Geometric mean of mean GFP intensity per cell before induction; after removing outliers (cels +/- 2 SD). Autofluorescent geometric mean = 146 +/- 8	Numbers	Supplementary Figure 2B
	0min-SD	SD of GFP signal before 30min induction	Standard deviation of the geometric mean of mean GFP intensity per cell before induction; after removing outliers (cels +/- 2 SD). Autofluorescent geometric mean = 146 +/- 8	Numbers	Supplementary Figure 2B
	0min-n	n before 30min induction	Number of cells analyzed before induction, after removing outliers (cels +/- 2 SD). Autofluorescent geometric mean = 146 +/- 8	Numbers
	30min-Median	Mean GFP signal after 30min induction	Geometric mean of mean GFP intensity per cell after 30 min induction; after removing outliers (cels +/- 2 SD). Autofluorescent geometric mean = 137 +/- 7	Numbers	Supplementary Figure 2B
	30min-SD	SD of GFP signal after 30min induction	Standard deviation of the geometric mean of mean GFP intensity per cell after 30 min induction; after removing outliers (cels +/- 2 SD). Autofluorescent geometric mean = 137 +/- 7	Numbers	Supplementary Figure 2B
	30min-n	n after 30min induction	Number of cells analyzed after 30 min induction, after removing outliers (cels +/- 2 SD). Autofluorescent geometric mean = 137 +/- 7	Numbers
Total cell fluorescence quantification, short induction	0min-Median	Total GFP signal before 30min induction	Geometric mean of total GFP intensity per cell before induction; after removing outliers (cels +/- 2 SD). Autofluorescent geometric mean = 130000 +/-15000	Numbers
	0min-SD	SD of GFP signal before 30min induction	Standard deviation of the geometric mean of total GFP intensity per cell before induction; after removing outliers (cels +/- 2 SD). Autofluorescent geometric mean = 130000 +/-15000	Numbers
	0min-n	n before 30min induction	Number of cells analyzed before induction, after removing outliers (cels +/- 2 SD). Autofluorescent geometric mean = 130000 +/-15000	Numbers
	30min-Median	Total GFP signal after 30min induction	Geometric mean of total GFP intensity per cell after 30 min induction; after removing outliers (cels +/- 2 SD). Autofluorescent geometric mean = 121000+/-15000	Numbers
	30min-SD	SD of GFP signal after 30min induction	Standard deviation of the geometric mean of total GFP intensity per cell after 30 min induction; after removing outliers (cels +/- 2 SD). Autofluorescent geometric mean = 121000+/-15000	Numbers
	30min-n	n after 30min induction	Number of cells analyzed after 30 min induction, after removing outliers (cels +/- 2 SD). Autofluorescent geometric mean = 121000+/-15000	Numbers
Mean cell fluorescence quantification, long induction	% signal reduction 24h induction	% signal reduction after 24h for responsive, not essential, abundant strains, with autofluorescence correction; mean signal per cell	Based on the imaging of strains not expressing GFP and with equialent background as the library strains, included as controls in the screen, the minimum autofluorescence was considered 179A.U. before induction and 150A.U. after induction and was substracted for the before and after measurements	% for strains meeting the criteria; "Not calculated" for the rest
	0h-Median	Mean GFP signal before 24h induction	Geometric mean of mean GFP intensity per cell before induction; after removing outliers (cels +/- 2 SD). Autofluorescent geometric mean = 196 +/- 10	Numbers	Figure 2A
	0h-SD	SD of GFP signal before 24h induction	Standard deviation of the geometric mean of mean GFP intensity per cell before induction; after removing outliers (cels +/- 2 SD). Autofluorescent geometric mean = 196 +/- 10	Numbers	Figure 2A
	0h-n	n before 24h induction	Number of cells analyzed before induction, after removing outliers (cels +/- 2 SD). Autofluorescent geometric mean = 196 +/- 10	Numbers
	24h-Median	Mean GFP signal after 24h induction	Geometric mean of mean GFP intensity per cell after 24h induction; after removing outliers (cels +/- 2 SD). Autofluorescent geometric mean = 194 +/- 9	Numbers	Figure 2A
	24h-SD	SD of GFP signal after 24h induction	Standard deviation of the geometric mean of mean GFP intensity per cell after 24h induction; after removing outliers (cels +/- 2 SD). Autofluorescent geometric mean = 194 +/- 9	Numbers	Figure 2A
	24h-n	n after 24h induction	Number of cells analyzed after 24h induction, after removing outliers (cels +/- 2 SD). Autofluorescent geometric mean = 194 +/- 9	Numbers
Total cell fluorescence quantification, long induction	0h-Median	Total GFP signal before 24h induction	Geometric mean of total GFP intensity per cell before induction; after removing outliers (cels +/- 2 SD). Autofluorescent geometric mean = 148000 +/-15000	Numbers
	0h-SD	SD of GFP signal before 24h induction	Standard deviation of the geometric mean of total GFP intensity per cell before induction; after removing outliers (cels +/- 2 SD). Autofluorescent geometric mean = 148000 +/-15000	Numbers
	0h-n	n before 24h induction	Number of cells analyzed before induction, after removing outliers (cels +/- 2 SD). Autofluorescent geometric mean = 148000 +/-15000	Numbers
	24h-Median	Total GFP signal after 24h induction	Geometric mean of total GFP intensity per cell after 24h induction; after removing outliers (cels +/- 2 SD). Autofluorescent geometric mean = 130000+/-10000	Numbers
	24h-SD	SD of GFP signal after 24h induction	Standard deviation of the geometric mean of total GFP intensity per cell after 24h induction; after removing outliers (cels +/- 2 SD). Autofluorescent geometric mean = 130000+/-10000	Numbers
	24h-n	n after 24h induction	Number of cells analyzed after 24h induction, after removing outliers (cels +/- 2 SD). Autofluorescent geometric mean = 130000+/-10000	Numbers
Mean MT per cell fluorescence quantification, long induction	24h-Median	Mean MitoTracker signal after 24h induction	Geometric mean of mean MitoTracker intensity per cell after 24h induction; after removing outliers (cels +/- 2 SD). Value for control cells = 140+/-10	Numbers	Figure 4B
	24h-SD	SD of MitoTracker signal after 24h induction	Standard deviation of the geometric mean of mean GFP intensity per cell after 24h induction; after removing outliers (cels +/- 2 SD). Value for control cells = 140+/-10	Numbers
	24h-n	n after MitoTracker induction	Number of cells analyzed after 24h induction, after removing outliers (cels +/- 2 SD). Value for control cells = 140+/-10	Numbers
Total MT per cell fluorescence quantification, long induction	24h-Median	Total MitoTracker signal after 24h induction	Geometric mean of total GFP intensity per cell after 24h induction; after removing outliers (cels +/- 2 SD). Value for control cells = 114000+/-8000	Numbers
	24h-SD	SD of MitoTracker signal after 24h induction	Standard deviation of the geometric mean of total GFP intensity per cell after 24h induction; after removing outliers (cels +/- 2 SD). Value for control cells =114000+/-8000	Numbers
	24h-n	n after MitoTracker induction	Number of cells analyzed after 24h induction, after removing outliers (cels +/- 2 SD). Value for control cells =114000+/-8000	Numbers
Mitochondria Count per cell, long induction	24h-Median	Median number of mitochondria segmented per cell after 24h induction	Geometric mean of total GFP intensity per cell after 24h induction; after removing outliers (cels +/- 2 SD). Value for control cells = 1.97+/-0.15	Numbers
	24h-SD	SD of median number of mitochondria segmented per cell after 24h induction	Standard deviation of the geometric mean of total GFP intensity per cell after 24h induction; after removing outliers (cels +/- 2 SD). Value for control cells = 1.97+/-0.15	Numbers
	24h-n	n of edian number of mitochondria segmented per cell after 24h induction	Number of cells analyzed after 24h induction, after removing outliers (cels +/- 2 SD). Value for control cells = 1.97+/-0.15	Numbers
Mitochondrial alterations	Summary	Mitochondrial phenotype	Summary of mitochondrial changes integrating: a double blind visual inspection of the strains, the mitotracker intensity per cell; the mitochondirion counts; and the growth phenotype on respiration media	3: "Normal" = no mitochondrial change detected; "Abnormal" = some parameter indicates the mitochondria displays altered mitochondria morphology or intensity; "Cell morphology" = the mitochondria looks abnormal but it might be from the cell morphology that looks altered
	by visual examination	Mitochondria morphology	Result of a double blind assesment of the mitochonrial images after 24h of induction.	12: "hit-brighter" = visually the mitochondria seems brighter than control cells; "hit-cell morphology" = visually the mitochondria looks altered, but it could be an indirect effect since the cell shaped is altered too; "hit-dimmer" = visually the mitochondria seems dimmer than control cells; "hit-empty" = no cells present; "hit-lethal" = signal compatible with dead cells; "hit-morphology" = visu…
	by intensity (>200 or <110)	MitoTracker signal intensity	The strains with the brightest and dimmest MitoTracker signal were flagged and evaluated. Treshold dimmer: Mean MitoTracker signal after 24h induction < 110. Treshold brighter: Mean MitoTracker signal after 24h induction >200.	9: "More-hit" = more than 2.6 objects per cell identified, verified; "Brighter-dissmissed" = signal above 200, dissmissed; "Dimmer-hit" = signal below 110, verified; "Dimmer-dissmissed" = signal below 110, dissmissed; "ok" = signal between 100-200, the range chosen as normal.
	by "mito counts"	Mitochondria segmentation	MitoTracker images were segmented with ScanR software, by edge, and the median count per cell was calculated. Strains with >2.6 objects detected or less < 1.3 were identified	7: "More-hit" = the median of mitochondria segmented per cell is above 2.6, verified; "Brighter-dissmissed" = the median of mitochondria segmented per cell is above 2.6, dissmissed; "Less-hit" = the median of mitochondria segmented per cell is bellow 1, verified; "Less-dissmissed" = the median of mitochondria segmented per cell is bellow 1, dissmissed; "Maybe less-hit" = the median of mitochondri…
	by viability	Cell viability	Indentification of strains that have growth deffects either in rich media (media used for the screen), on in respiration media (indicative of a mitochondria related function).	4: "Essential in respiration media" = growth deffect in respiration media; "Essential in rich media" = the median of mitochondria segmented per cell is bellow 1, verified; "Less-dissmissed" = the median of mitochondria segmented per cell is bellow 1, dissmissed; "Essential" = growth deffect in every tested media; "ok" = no growth deffect in rich or respiration media.
	Known hit in SGD	Known hit in SGD	List of the phenotypes anotated in sgd for the category "mitochondia morphology".	3: "mitochondrial morphology: abnormal"; "mitochondrial morphology: normal"; "No" = no anotation in sgd Dec 2023.
Anotations	Dual localization	Dual localization with differential response	Anotation of cases where the protein has multiple localizations, and the subpupulations are depleted with different kinetics at 30min or at 24h	4: "Dual localization-30min & 24h induction" = at both time points is clear that different subpopulations have been depleted to different extents; "Dual localization-30min" = seen only at 30min, usually at 24h all is gone; "Dual localization-24h" = seen only at 24h, usually at 30min the reduction is not clear enough to show it; "Not detected" = no dual localization with differential depletion dyn…
	Morphology	Altered morphology after 24h induction	Anotation of cases where the cell morphology after 24h of induction is abnormal, visually determiend.	3: "Normal" = no morphological change visible; "Altered" = visible abnormal morphology; "Synchronized abnormal" = cell synchronized displaying a visible abnormal morphology
Esxternal data	Protein abundance	Median molecules per cell from Ho, Baryshnikova, and Brown. Cell Systems. 2018	Ho, Baryshnikova, and Brown. Cell Systems. 2018 .PMID: 29361465, Table S4	Numbers	Supplementary Figure 1B, Supplementary Figure 2E&F				Final	External data	Protein abundance
	Localization	Protein localization from Huh, Won-Ki et al. Nature. 2003	Subcellular localization anotated for the C' GFP library from https://yeastgfp.yeastgenome.org/ Huh, Won-Ki et al. Nature. 2003, PMID: 14562095	23: 'mitochondrion','vacuole','spindle pole','cell periphery','punctate composite','vacuolar membrane','ER','nuclear periphery','endosome','bud neck','microtubule','Golgi','late Golgi','peroxisome','actin','nucleolus','cytoplasm','ER to Golgi','early Golgi','lipid particle','nucleus','bud', '0'= absent or not visualized	Figure 2B, D & E, Supplementary Figure 2D						Localization
	Predicted in mitochondria	Protein predicted to be mitochondrial, from Williams, Jan, Weissman. Science, 2014.	mitop2: whether this gene is a member of the mitop2 reference set <'yes' or 'no'>, from Table S1 Comprehensive yeast annotation table of Williams, Jan, Weissman. Science, 2014, PMCID: PMC4263316	<'yes' or 'no'>	Figure 2D & Supplementary Figure 2C						Predicted in mitochondria
	Submitochondrial compartment	Mitochondrial compartment, from Williams, Jan, Weissman. Science, 2014.	mito.compartment: mitochondria subcompartment if available from mitop2 <'' 'innermembrane' 'intermembranespace' 'matrix' 'mitochondrial' 'outermembrane'> or NA, from Table S1 Comprehensive yeast annotation table of Williams, Jan, Weissman. Science, 2014, PMCID: PMC4263316	<'' 'innermembrane' 'intermembranespace' 'matrix' 'mitochondrial' 'outermembrane'> or NA	Figure 2D, & Supplementary Figure 2C						Submitochondrial compartment
	Co-translationally translocated	Whether the protein was co-translationally translocated, from Williams, Jan, Weissman. Science, 2014.	plus.chx.enriched: whether this gene was enriched at the mitochondria (based on ROC cutoff) in the presence of CHX <'yes' or 'no'>, from Table S1 Comprehensive yeast annotation table of Williams, Jan, Weissman. Science, 2014, PMCID: PMC4263316		Supplementary Figure 2C						Co translationally translocated
	Topology consensus	Whether membrane proteins have their C't facing the cytosol or the lumen of an organelle/exterior of the cell, from Topologyeast, Weill et al. Nature Methods. 2019	The data from Topolgyeas was retrieved and the majority rule was utilized to determine the orientation of the proteins. From Topologyeast, Weill et al. Nature Methods. 2019, PMID: 31297843	3: "Ct in lumen, majority" = C't NOT in the cytosol; " Ct in cytosol, majority"; "#N/A"= absent from the database	Supplementary Figure 2D						Topology consensus
	mRNA abundance	mRNA abundance as reported by Doron Lipson, et al. Nat Biothechnol. 2009	Avg Transcript Count (TPM), Doron Lipson, et al. Nat Biothechnol. 2009, PMID: 19581875	Numbers	Supplementary Figure 3C
	Abundance quintile, mRNA abundance	Abundance quintile, mRNA abundance, for essential-YKO strains Present in the C' AID-GFP	The list of essential genes as defined by the YKO (Giaever G, et al. Nature. 2002) and present (alive) in the C' AID-GFP library (irrespective of responsiveness), were splitted into 5 groups by mRNA abundance (Lipson, et al. Nat Biothechnol. 2009). Group 1 = most abundant mRNA	1-5; 1 = most abundant; 5= less abundant mRNA	Supplementary Figure 3C
	YETI-Es phenotype	Affected phenotype for YETI-E strains, Arita, Yuko, et al. Molecular Systems Biology. 2021	From Dataset EV4 from Arita, Yuko, et al. Molecular Systems Biology. 2021. PMID: 34096681 Table A. With the Z3EV system, strains in Essential Gene Clusters 1 and 2 were able to grow in the absence of β-estradiol, and strains in Clusters 4 and 5 were not able to grow in the absence of β-estradiol.	3: "EstradiolResponsive"; "NotResponsive"; "AbsentFromYETI-E"	Supplementary Figure 3C
	TET-off system phenotype	Affected phenotype for TET-off strains, Sanie Mnaimneh, et al. Cell. 2004.	From Dataset EV4 from Arita, Yuko, et al. Molecular Systems Biology. 2021. PMID: 34096681 Table B. With the Tet-off system (Mnaimneh et al, 2004), strains defined as Normal, Reverse and Slight were able to grow in the presence and absence of doxycycline. Strains defined as Severe and Very severe were unable to grow in the presence of doxycycline.		Supplementary Figure 3C
	GO-Slim-Process-ID	ID of GO-Slim anotation for process, GO version 2024-04-24	For each strain, the Gene ontology slim IDs anotated until 24/04/2024 were retrieved	GO Slim IDs
	GO-Slim-Process-Term	Terms of GO-Slim anotation for process, GO version 2024-04-24	For each strain, the Gene ontology slim terms anotated until 24/04/2024 were retrieved	Terms

## Sheet: SupTable1
General information					Summary						Essentiality							Mean cell fluorescence quantification, short induction							Total cell fluorescence quantification, short induction						Mean cell fluorescence quantification, long induction							Total cell fluorescence quantification, long induction						Mean MT per cell fluorescence quantification, long induction			Total MT per cell fluorescence quantification, long induction
Systematic name	Gene name	Description	1536 Coordinate	384 Coordinate	Sequencing results	Categorical fluorescence	Categorical responsivness (agregated)	Categorical 30min induction	Categorical 24h induction	Categorical cellular effect	Growth ratio rich media	Essential for rich media (ratio <0.5)	Growth ratio minimal media	Essential for minimal media (ratio <0.5)	Growth ratio respiration media	Essential for respiration media (ratio <0.5)	Phenotype Giaever G, et al. (2002)	% reduction after 30 min for responsive, highly abundant, not essential strains	0min-Median	0min-SD	0min-n	30min-Median	30min-SD	30min-n	0min-Median	0min-SD	0min-n	30min-Median	30min-SD	30min-n	% reduction after 34h for responsive, highly abundant, not essential strains	0h-Median	0h-SD	0h-n	24h-Median	24h-SD	24h-n	0h-Median	0h-SD	0h-n	24h-Median	24h-SD	24h-n	24h-Median	24h-SD	24h-n	24h-Median	24h-SD	24h-n
YMR116C	ASC1	G-protein beta subunit and guanine dissociation inhibitor for Gpa2p; ortholog of RACK1 that inhibits translation; core component of the small (40S) ribosomal subunit; required to prevent frameshifting at ribosomes stalled at repeated CGA codons; regulates P-body formation induced by replication stress; represses Gcn4p in the absence of amino acid starvation; controls phosphorylation of multiple p…	01_01_01	01_A_01	Validated	Yes	No	No aparent change	No aparent change	Viable	1.4664	NO	0.750733	NO	0.998957	NO	viable	Not calculated	2095.98	1283.95	1139	2346.2	1294.8	1836	2.30797e+06	1.96831e+06	1114	2.38622e+06	1.84378e+06	1793	Not calculated	3134.55	1478.07	3819	2980.13	2048.74	356	2.66303e+06	1.80316e+06	3751	2.89834e+06	2.78362e+06	345	123.01	7.95275	364	125211	50359.3	364
YLR304C	ACO1	Aconitase; required for the tricarboxylic acid (TCA) cycle and also independently required for mitochondrial genome maintenance; component of the mitochondrial nucleoid; mutation leads to glutamate auxotrophy; mutation in human homolog ACO2 is associated with dominant optic nerve atrophy; human homolog ACO2 can complement yeast null mutant	01_01_03	01_A_02	Validated	Yes	No	No aparent change	No aparent change	Viable	1.38767	NO	0.873374	NO	1.55248	NO	viable	Not calculated	381.431	143.299	1228	389.429	136.254	2107	447682	270574	1228	412051	226481	2098	Not calculated	841.009	340.479	1964	649.967	243.883	359	783081	490421	1962	687276	387909	358	118.924	5.78292	365	130095	39665.5	354
YML123C	PHO84	High-affinity inorganic phosphate (Pi) transporter; also low-affinity manganese transporter; regulated by Pho4p and Spt7p; mutation confers resistance to arsenate; exit from the ER during maturation requires Pho86p; cells overexpressing Pho84p accumulate heavy metals but do not develop symptoms of metal toxicity	01_01_07	01_A_04	Validated	Yes	No	No aparent change	No aparent change	Viable	1.34307	NO	1.14965	NO	1.04753	NO	competitive fitness decreased	Not calculated	160.98	14.9603	2218	152.994	11.6282	2846	176104	77457.3	2223	147592	64256.2	2810	Not calculated	232.771	22.8962	2572	193.859	35.4756	344	213166	96639	2564	212213	99937.1	349	126.291	10.5107	372	136958	53104	370
YHR183W	GND1	6-phosphogluconate dehydrogenase (decarboxylating); catalyzes an NADPH regenerating reaction in the pentose phosphate pathway; required for growth on D-glucono-delta-lactone and adaptation to oxidative stress; GND1 has a paralog, GND2, that arose from the whole genome duplication	01_01_09	01_A_05	Validated	Yes	Yes	Partially works	Works	Viable	1.34861	NO	0.734299	NO	0.940595	NO	viable	37.7798	584.603	296.097	1374	363.741	206.048	2028	607442	448307	1366	353118	267148	2018	81.2393	1041.03	510.824	2076	195.305	29.7726	323	967883	702103	2046	206542	92758.1	325	129.951	15.0774	328	137567	56106.9	329
YJR104C	SOD1	Cytosolic copper-zinc superoxide dismutase; also sulfide oxidase; detoxifies superoxide and hydrogen sulfide; stabilizes Yck1p and Yck2p kinases in glucose to repress respiration; phosphorylated by Dun1p, enters nucleus under oxidative stress to promote transcription of stress response genes; abundance increases under DNA replication stress; localization to mitochondrial intermembrane space is mo…	01_01_13	01_A_07	Validated	Yes	Yes	No aparent change	Works	Essential in synthetic minimal media	1.30718	NO	0.0870948	YES	0.849014	NO	viable	Not calculated	296.441	99.7015	1545	355.733	134.202	2297	332760	190445	1542	357526	210971	2268	64.9817	612.352	233.114	2035	214.435	40.9718	165	598734	355835	2044	231032	93349.7	169	129.739	11.7754	174	139163	54273.4	174
YNL031C	HHT2	Histone H3; core histone protein required for chromatin assembly, part of heterochromatin-mediated telomeric and HM silencing; one of two identical histone H3 proteins (see HHT1); regulated by acetylation, methylation, and phosphorylation; H3K14 acetylation plays an important role in the unfolding of strongly positioned nucleosomes during repair of UV damage	01_01_15	01_A_08	Validated	Yes	Yes	No aparent change	Partially works	Viable	1.48404	NO	1.19485	NO	1.07674	NO	viable	28.4167	294.006	158.428	1348	210.459	109.11	2404	331105	280840	1337	220639	173323	2380	66.4934	591.302	462.483	671	198.125	24.831	357	609350	692617	665	209832	97033.6	363	136.614	15.7455	373	144790	64368	370
YIL053W	GPP1	Constitutively expressed DL-glycerol-3-phosphate phosphatase; also known as glycerol-1-phosphatase; involved in glycerol biosynthesis, induced in response to both anaerobic and osmotic stress; GPP1 has a paralog, GPP2, that arose from the whole genome duplication	01_01_17	01_A_09	Validated	Yes	Yes	Partially works	Works	Viable	1.42065	NO	1.16656	NO	0.969979	NO	viable	47.5313	505.916	297.548	2049	265.448	147.328	2570	560413	510126	2050	277699	231922	2592	80.6455	1128.23	548.413	1553	218.363	30.7114	372	1.09862e+06	753958	1550	214357	96441.3	368	134.216	14.213	378	133676	56531.2	378
YDR033W	MRH1	Protein that localizes primarily to the plasma membrane; also found at the nuclear envelope; long-lived protein that is asymmetrically retained in the plasma membrane of mother cells; the authentic, non-tagged protein is detected in mitochondria in a phosphorylated state; null mutation confers sensitivity to acetic acid	01_01_21	01_A_11	Validated	Yes	Yes	No aparent change	Works	Viable	1.47143	NO	1.26998	NO	0.925749	NO	viable	17.641	403.108	164.353	2159	331.996	109.674	2717	431447	279354	2129	312444	179755	2710	63.6675	605.472	232.028	2288	219.983	23.8326	342	569387	341223	2272	214057	76975.5	334	128.311	9.29394	339	125435	44425.7	334
YJR076C	CDC11	Component of the septin ring that is required for cytokinesis; present at the ends of rod-like septin hetero-oligomers; C-terminal extension is important for recruitment of Bni5p to the mother-bud neck, which in turn is required for Myo1p recruitment and cytokinesis; septin rings at the mother-bud neck act as scaffolds for recruiting cell division factors and as barriers to prevent diffusion of s…	01_01_23	01_A_12	Validated	Yes	Yes	Partially works	Works	Essential and synchronized altered morphology	0	YES	0	YES	0	YES	inviable	8.56731	159.489	13.8569	1131	145.825	10.3782	1595	161568	90484.3	1142	142949	85407.5	1565	25.2382	225.09	25.967	1630	168.281	16.0728	601	193243	103117	1622	131868	66104.5	598	132.526	44.7576	605	107582	68513.9	610
YGL008C	PMA1	Plasma membrane P2-type H+-ATPase; pumps protons out of cell; major regulator of cytoplasmic pH and plasma membrane potential; long-lived hexameric protein asymmetrically distributed at plasma membrane between mother cells and buds; accumulates at high levels in mother cells during aging, buds emerge with very low levels of Pma1p, newborn cells have low levels of Pma1p; Hsp30p plays a role in Pma…	01_01_25	01_A_13	Validated	Yes	Yes	No aparent change	Partially works	Viable	1.64295	NO	1.14867	NO	0.878087	NO	inviable	7.1442	1086.11	574.592	677	1008.52	501.498	1226	1.24686e+06	1.1032e+06	661	1.11082e+06	917860	1207	66.2636	1721.83	801.099	1184	580.884	405.198	110	1.64268e+06	1.11523e+06	1163	538148	548442	110	133.787	17.5791	113	124657	56895.6	114
YDR345C	HXT3	Low affinity glucose transporter of the major facilitator superfamily; expression is induced in low or high glucose conditions; HXT3 has a paralog, HXT5, that arose from the whole genome duplication	01_01_27	01_A_14	Validated	Yes	Yes	No aparent change	Works	Viable	1.48804	NO	1.32067	NO	0.897361	NO	viable	8.121	240.752	97.6295	2807	221.201	78.5224	2919	238696	142691	2754	197954	115959	2875	45.2171	395.263	196.54	1053	216.536	26.8734	213	363616	246991	1024	199736	83777.7	212	132.166	10.8675	214	120444	49395.7	210
YEL017C-A	PMP2	Proteolipid associated with plasma membrane H(+)-ATPase (Pma1p); regulates plasma membrane H(+)-ATPase activity; protein abundance increases in response to DNA replication stress; PMP2 has a paralog, PMP1, that arose from the whole genome duplication	01_01_29	01_A_15	Validated	Yes	Yes	Partially works	Works	Viable	1.47037	NO	1.24092	NO	0.880291	NO	viable	34.0636	393.062	88.5159	2412	259.171	48.21	2861	350522	176148	2432	234436	114108	2837	67.9243	642.052	113.002	1940	205.943	20.307	371	566602	245958	1959	184648	82409.6	368	132.315	12.9401	371	119361	52720.4	368
YDR172W	SUP35	Translation termination factor eRF3; has a role in mRNA deadenylation and decay; altered protein conformation creates the [PSI(+)] prion that modifies cellular fitness, alters translational fidelity by affecting reading frame selection, and results in a nonsense suppressor phenotype; many stress-response genes are repressed in the presence of [PSI(+)]	01_01_31	01_A_16	Validated	Yes	Yes	Partially works	Works	Essential	0	YES	0	YES	0	YES	inviable	35.4496	260.403	57.7297	1730	168.091	16.2408	2239	262451	138895	1699	172206	77336.5	2229	34.0168	446.64	100.79	1076	294.708	75.5597	44	452992	243419	1062	265396	161083	45	146.1	68.2402	45	133411	86809.5	45
YKL152C	GPM1	Tetrameric phosphoglycerate mutase; mediates the conversion of 3-phosphoglycerate to 2-phosphoglycerate during glycolysis and the reverse reaction during gluconeogenesis	01_01_33	01_A_17	Validated	Yes	Yes	No aparent change	Works	Viable	1.50142	NO	1.25506	NO	0.965053	NO	inviable	37.4356	535.098	366.306	1522	334.781	242.647	2119	543916	496054	1517	336015	293923	2094	78.5646	944.787	482.286	2364	202.519	22.0688	201	876687	612020	2351	191973	75532.5	203	133.637	11.3533	202	125314	47615.8	203
YBL039C	URA7	Major CTP synthase isozyme (see also URA8); catalyzes ATP-dependent transfer of amide nitrogen from glutamine to UTP, forming CTP, final step in de novo biosynthesis of pyrimidines; involved in phospholipid biosynthesis; targeted to vacuole via AP-3 pathway; capable of forming cytoplasmic filaments termed cytoophidium, especially during conditions of glucose depletion; URA7 has paralog URA8 that …	01_01_39	01_A_20	Validated	Yes	Yes	Partially works	Works	Viable	1.22953	NO	1.24128	NO	1.07194	NO	viable	38.5929	243.882	46.1296	1837	149.761	8.54607	2842	241193	107878	1806	149694	54800.7	2785	57.6679	450.231	88.7975	1814	190.593	12.3401	230	411491	186301	1797	192859	71218	236	133.884	11.3369	237	134405	48732.5	232
YGL253W	HXK2	Hexokinase isoenzyme 2; phosphorylates glucose in cytosol; predominant hexokinase during growth on glucose; represses expression of HXK1, GLK1, induces expression of its own gene; antiapoptotic; phosphorylation/dephosphorylation at Ser14 by kinase Snf1p, phosphatase Glc7p-Reg1p regulates nucleocytoplasmic shuttling of Hxk2p; functions downstream of Sit4p in control of cell cycle, mitochondrial fu…	01_01_41	01_A_21	Validated	Yes	Yes	Partially works	Works	Viable	1.39467	NO	1.41882	NO	1.17756	NO	viable	40.4354	619.004	277.927	2373	368.707	189.142	2873	606303	397616	2354	364652	252121	2844	86.2636	1591.03	632.253	1515	218.55	39.2261	503	1.40303e+06	874519	1490	202731	98634.5	506	126.869	15.222	511	114947	48098.5	494
YMR120C	ADE17	Enzyme of 'de novo' purine biosynthesis; contains both 5-aminoimidazole-4-carboxamide ribonucleotide transformylase and inosine monophosphate cyclohydrolase activities; ADE17 has a paralog, ADE16, that arose from the whole genome duplication; ade16 ade17 mutants require adenine and histidine	01_01_43	01_A_22	Validated	Yes	Yes	Partially works	Works	Viable	1.28776	NO	1.26678	NO	1.15318	NO	viable	42.6051	284.3	87.2131	2124	163.174	13.405	2686	281725	151560	2141	165178	63594	2673	57.9181	457.198	145.084	1510	192.398	15.9194	390	429755	224139	1519	184247	75801.6	374	132.479	11.5616	390	130151	54005.6	388
YAL038W	CDC19	Pyruvate kinase; functions as a homotetramer in glycolysis to convert phosphoenolpyruvate to pyruvate, the input for aerobic (TCA cycle) or anaerobic (glucose fermentation) respiration; regulated via allosteric activation by fructose bisphosphate; CDC19 has a paralog, PYK2, that arose from the whole genome duplication	01_01_45	01_A_23	Validated	Yes	No	No aparent change	No aparent change	Viable	1.19752	NO	0.606854	NO	1.19953	NO	inviable	Not calculated	3456.49	2016.97	2096	3384.61	1921.12	2510	3.78568e+06	3.22762e+06	2063	3.54462e+06	3.00076e+06	2465	Not calculated	4768.48	2396.44	1601	4287.8	3379.14	217	4.94571e+06	3.76338e+06	1582	4.98016e+06	5.44319e+06	215	132.731	16.0957	222	158833	64257.2	224
YPL048W	CAM1	One of two isoforms of the gamma subunit of eEF1B; stimulates the release of GDP from eEF1A (Tef1p/Tef2p) post association with the ribosomal complex with eEF1Balpha subunit; nuclear protein required for transcription of MXR1; binds the MXR1 promoter in the presence of other nuclear factors; binds calcium and phospholipids	01_01_47	01_A_24	Validated	Yes	Yes	Partially works	Works	Viable	1.34777	NO	1.24494	NO	1.03348	NO	viable	23.4084	204.85	28.3368	2047	156.898	8.53229	2756	209571	99709.4	2033	145578	60673.3	2670	39.2675	318.798	49.9389	1794	193.614	16.372	482	301952	123279	1780	187890	77052.6	472	128.493	11.9529	484	126760	52208.1	483
YIL076W	SEC28	Epsilon-COP subunit of the coatomer; regulates retrograde Golgi-to-ER protein traffic; stabilizes Cop1p, the alpha-COP and the coatomer complex; non-essential for cell growth; protein abundance increases in response to DNA replication stress	01_03_05	01_B_03	Validated	Yes	Yes	Partially works	Works	Viable	1.19324	NO	0.68352	NO	1.06405	NO	viable	15.0734	185.553	17.9031	902	157.584	11.0188	1535	212024	88110.3	916	169992	65215.5	1550	32.703	302.745	37.0377	350	203.738	32.5418	225	304046	136557	352	196192	101981	224	148.76	46.4787	225	145719	76562.6	226
YER036C	ARB1	ATPase of the ATP-binding cassette (ABC) family; involved in 40S and 60S ribosome biogenesis, has similarity to Gcn20p; important for disaggregation of ordered and disordered aggregates; shuttles from nucleus to cytoplasm, physically interacts with Tif6p, Lsg1p; human homolog ABCF2 can complement yeast ARB1 mutant	01_03_07	01_B_04	Validated	Yes	Yes	Partially works	Works	Essential and altered morphology	0.128288	YES	0.332049	YES	0.235329	YES	inviable	45.9918	276.113	83.3838	2435	149.124	12.7425	2868	271037	157941	2395	138291	63916.5	2826	66.6804	545.783	147.788	2031	181.853	11.6368	110	491057	261697	2003	205912	92380.5	109	124.951	9.71484	106	141943	57650.3	108
YML008C	ERG6	Delta(24)-sterol C-methyltransferase; converts zymosterol to fecosterol in the ergosterol biosynthetic pathway by methylating position C-24; localized to lipid particles, the plasma membrane-associated endoplasmic reticulum, and the mitochondrial outer membrane	01_03_09	01_B_05	Validated	Yes	Yes	Partially works	Works	Viable	1.08385	NO	1.10495	NO	1.07781	NO	viable	21.9777	215.546	39.7337	1486	168.174	15.1666	2269	228638	108006	1484	165858	69395.8	2260	47.6456	361.57	86.1227	2173	189.298	14.7504	363	338698	164271	2154	191645	72805.7	360	219.025	57.0451	362	221312	102155	360
YGR200C	ELP2	Subunit of Elongator complex; binds to microtubules via conserved alkaline residues; has two seven-bladed WD40 &#946; propellers; Elongator complex is required for modification of wobble nucleosides in tRNA; target of Kluyveromyces lactis zymocin	01_03_11	01_B_06	Validated	Yes	Yes	No Fluorescence detected	Works	Viable	0.935442	NO	1.01019	NO	1.21744	NO	viable	9.40316	158.767	8.22883	1697	143.838	7.5391	2290	176774	68982.6	1661	148463	62285.2	2259	24.809	250.452	23.4001	1761	188.318	19.7858	373	226436	100481	1702	187411	88359.1	367	137.937	19.2874	371	138681	65450.7	370
YPR125W	YLH47	Mitochondrial inner membrane protein; exposed to the mitochondrial matrix; associates with mitochondrial ribosomes; NOT required for respiratory growth; homolog of human Letm1, a protein implicated in Wolf-Hirschhorn syndrome	01_03_13	01_B_07	Validated	Yes	No	No aparent change	No aparent change	Viable	1.17655	NO	1.18334	NO	1.10929	NO	viable	Not calculated	186.344	19.1054	1693	185.336	18.6783	2385	205952	87334.6	1685	191281	76807.4	2417	Not calculated	297.455	34.9595	2172	240.389	33.9307	447	270688	117612	2177	226145	98144.6	445	132.763	13.295	456	125413	50682.2	448
YER168C	CCA1	ATP (CTP):tRNA-specific tRNA nucleotidyltransferase; different forms targeted to the nucleus, cytosol, and mitochondrion are generated via the use of multiple transcriptional and translational start sites; human homolog TRNT1 complements yeast null mutant	01_03_15	01_B_08	Validated	Yes	Yes	No aparent change	Works	Essential and synchronized altered morphology	0	YES	0.00486865	YES	0.128702	YES	inviable	7.90683	166.914	10.4324	1151	153.716	8.22534	1906	186046	75313.1	1136	152963	65012.6	1848	21.4534	252.345	28.1114	1144	198.208	45.4607	33	250631	124460	1129	207894	85485.1	35	181.221	282.941	35	173605	228447	34
YOR065W	CYT1	Cytochrome c1; component of the mitochondrial respiratory chain; expression is regulated by the heme-activated, glucose-repressed Hap2p/3p/4p/5p CCAAT-binding complex	01_03_17	01_B_09	Validated	Yes	No	No aparent change	No aparent change	Viable	1.18663	NO	1.18989	NO	1.11192	NO	viable	Not calculated	232.843	53.0889	2578	222.603	46.2115	3048	247706	127525	2574	219616	103545	3067	Not calculated	430.745	143.54	987	335.583	110.594	514	403141	227191	985	315215	166461	511	131.221	11.8565	520	124323	47627.7	517
YIR026C	YVH1	Dual specificity protein phosphatase; regulates growth, sporulation, and glycogen accumulation in a cAMP-dependent protein kinase cascade dependent manner; mutants are defective in 60S ribosome assembly; positively regulates pre-autophagosomal structure (PAS) formation upon nitrogen starvation or rapamycin treatment	01_03_19	01_B_10	Validated	Yes	Yes	No Fluorescence detected	Works	Viable	0.563781	NO	0.783853	NO	0.74795	NO	viable	6.79787	162.794	9.86708	2093	151.727	8.28006	2682	178670	76244	2053	147395	62866.2	2606	23.3358	245.738	18.5986	1308	188.393	11.3985	288	225257	88597.8	1263	172050	60124.5	281	134.703	12.1876	286	125196	42303	284
YDL067C	COX9	Subunit VIIa of cytochrome c oxidase (Complex IV); Complex IV is the terminal member of the mitochondrial inner membrane electron transport chain	01_03_21	01_B_11	Validated	Yes	Yes	No aparent change	Partially works	Essential in respiration media	1.07204	NO	1.13249	NO	0	YES	viable	5.75889	171.701	15.3881	2505	161.813	13.6115	3026	174933	75497.4	2525	149405	63648.8	3045	29.9315	280.557	37.0684	2090	196.582	15.5364	671	245232	103326	2095	182541	72441	665	124.562	8.60923	684	115897	45236.6	669
YNL121C	TOM70	Component of the TOM (translocase of outer membrane) complex; involved in the recognition and initial import steps for all mitochondrially-directed proteins, acting as a receptor for incoming precursor proteins; moonlighting role as a transcriptional regulator of mitochondrial proteins; age-dependent reduction in Tom70p results in mitochondrial dysfunction, a hallmark of aging; localizes to mitoc…	01_03_25	01_B_13	Validated	Yes	Yes	Partially works	Works	Viable	1.16739	NO	1.14015	NO	1.20048	NO	viable	28.447	210.844	34.1552	3026	150.865	11.9118	3336	198348	89840.2	3021	138427	60224.3	3283	46.2436	346.669	55.5349	2708	186.357	13.672	642	298725	123941	2625	174692	67651.4	640	133.457	12.6226	640	126129	48120.9	639
YPL086C	ELP3	Subunit of Elongator complex; Elongator is required for modification of wobble nucleosides in tRNA; exhibits histone acetyltransferase activity that is directed to histones H3 and H4; disruption confers resistance to K. lactis zymotoxin; human homolog ELP3 can partially complement yeast elp3 null mutant	01_03_27	01_B_14	Validated	No	Inconclusive	No Fluorescence detected	No fluorescence detected	Viable	0.877207	NO	0.877916	NO	0.961388	NO	viable	Not calculated	172.935	12.3154	2355	155.749	8.78122	2834	171140	76799.5	2344	143382	62055.9	2752	Not calculated	244.236	19.1956	2237	189.832	19.209	213	215910	85941.4	2227	181018	72515.2	204	141.83	18.3365	215	138286	55823.4	211
YGR123C	PPT1	Protein serine/threonine phosphatase; regulates Hsp90 chaperone by affecting its ATPase and cochaperone binding activities; has similarity to human phosphatase PP5; present in both the nucleus and cytoplasm; expressed during logarithmic growth	01_03_31	01_B_16	Validated	Yes	Yes	Partially works	Works	Viable	1.16711	NO	1.19066	NO	1.23828	NO	viable	13.3147	175.191	13.5349	1620	151.865	8.29848	2603	174317	70595.3	1580	149028	54129.7	2520	30.4986	270.683	24.2236	1488	188.128	15.9139	523	239603	97032.4	1479	173329	70076.3	510	135.426	12.8803	522	125362	49983	510
YJR016C	ILV3	Dihydroxyacid dehydratase; putative 2Fe-2S protein; catalyzes third step in the common pathway leading to biosynthesis of branched-chain amino acids	01_03_33	01_B_17	Validated	Yes	No	No aparent change	No aparent change	Viable	1.17676	NO	1.31502	NO	1.35258	NO	inviable	Not calculated	356.344	100.102	2191	343.516	88.9469	2724	346123	174986	2173	323307	158442	2715	Not calculated	605.79	150.993	2027	477.052	170.347	440	546064	266269	2032	441540	245407	434	134.001	14.104	447	125539	49965.2	441
YLR384C	IKI3	Subunit of Elongator complex; Elongator is required for modification of wobble nucleosides in tRNA; maintains structural integrity of Elongator; homolog of human IKAP, mutations in which cause familial dysautonomia (FD)	01_03_35	01_B_18	Validated	Yes	Yes	Partially works	Works	Viable	0.855497	NO	0.819771	NO	1.07108	NO	viable	14.5439	179.391	12.4467	1923	153.301	7.43704	2533	178761	70705	1924	150920	56404	2486	28.1856	269.987	24.5532	1217	193.89	15.7722	273	247649	99090.5	1190	201903	72310.2	269	141.513	15.1166	277	148747	51856	271
YPR024W	YME1	Catalytic subunit of i-AAA protease complex; complex is located in mitochondrial inner membrane; responsible for degradation of unfolded or misfolded mitochondrial gene products; serves as nonconventional translocation motor to pull PNPase into intermembrane space; also has role in intermembrane space protein folding; mutation causes elevated rate of mitochondrial turnover; human homolog YME1L1 c…	01_03_37	01_B_19	Validated	Yes	Yes	No aparent change	Works	Viable	1.02234	NO	0.939792	NO	1.08896	NO	viable	7.2057	167.871	11.83	2068	155.775	9.55046	2468	163148	63318.2	2066	147692	59118	2451	29.7336	267.611	23.333	2638	188.041	16.5681	389	237049	96721	2600	176750	74863.2	385	125.501	11.2757	385	120214	50808	390
YER139C	RTR1	Dual specificity protein phosphatase; dephosphorylates T1 and S5 in C-terminal domain (CTD) of RNA polymerase II largest subunit, Rpo21p; autoregulates turnover of its mRNA; has a cysteine-rich motif required for function and conserved in eukaryotes; shuttles between the nucleus and cytoplasm; RTR1 has a paralog, RTR2, that arose from the whole genome duplication	01_03_39	01_B_20	Validated	No	Inconclusive	No Fluorescence detected	No fluorescence detected	Altered morphology	1.06777	NO	0.983343	NO	1.36941	NO	viable	Not calculated	153.019	7.27965	2832	142.03	6.49785	2619	146409	59649.5	2780	137510	51299	2560	Not calculated	252.604	17.6833	1806	192.665	17.4235	459	238516	91366	1746	193790	87170.5	454	126.955	10.0751	456	127429	55954.9	450
YIL051C	MMF1	Mitochondrial protein required for transamination of isoleucine; but not of valine or leucine; may regulate specificity of branched-chain transaminases Bat1p and Bat2p; induction of expression in response to stress is mediated by a Hog1p-regulated antisense RNA and gene looping; interacts genetically with mitochondrial ribosomal protein genes; MMF1 has a paralog, HMF1, that arose from the whole g…	01_03_41	01_B_21	Validated	Yes	No	No aparent change	No aparent change	Viable	1.10598	NO	1.05778	NO	1.35439	NO	inviable	Not calculated	390.204	143.199	2542	367.391	123.498	2997	390533	221239	2512	367667	198969	2989	Not calculated	728.523	252.795	2686	570.987	226.797	289	649229	351825	2680	578311	326172	291	133.093	11.9948	291	136630	48228.2	291
YLR452C	SST2	GTPase-activating protein for Gpa1p; regulates desensitization to alpha factor pheromone; also required to prevent receptor-independent signaling of the mating pathway; member of the RGS (regulator of G-protein signaling) family	01_03_43	01_B_22	Validated	Yes	Yes	Partially works	Works	Altered morphology	1.19163	NO	1.26683	NO	1.3363	NO	viable	14.5055	178.008	15.2724	2059	152.187	8.34552	2383	178762	70489.4	2023	153446	60324.1	2319	28.2255	260.985	23.7193	1636	187.32	15.5815	784	236322	95795.3	1603	196154	96828.8	793	129.793	12.4282	795	136689	66698.1	795
YCL064C	CHA1	Catabolic L-serine (L-threonine) deaminase; catalyzes the degradation of both L-serine and L-threonine; required to use serine or threonine as the sole nitrogen source, transcriptionally induced by serine and threonine	01_03_45	01_B_23	Validated	Yes	No	No aparent change	No aparent change	Viable	1.11162	NO	1.15658	NO	1.21883	NO	viable	Not calculated	338.212	109.941	1771	324.949	98.8713	2314	326211	176879	1767	309227	158555	2310	Not calculated	358.634	186.59	1143	315.013	189.059	300	354575	226401	1127	308060	224778	297	133.568	14.9577	315	130450	54260.7	305
YER143W	DDI1	Aspartic-type endopeptidase; involved in the cleavage of long-chain polyubiquitinated substrates; role in proteasome-independent, ubiquitin (Ub)-dependent proteolysis and DNA-protein crosslink repair; Ub-shuttle receptor for HO and Ufo1p; DNA damage-inducible v-SNARE binding protein and negative regulator of constitutive exocytosis; possible role in the S-phase checkpoint; UBL-UBA family member c…	01_03_47	01_B_24	Validated	No	Inconclusive	No Fluorescence detected	No fluorescence detected	Viable	1.11615	NO	1.26237	NO	1.11787	NO	viable	Not calculated	167.75	10.0408	2161	155.973	8.01539	2371	170198	72636.2	2120	145857	60745.8	2341	Not calculated	240.369	19.0556	415	210.168	14.3566	630	242852	93483.4	413	208060	77979	610	125.248	8.74986	631	126242	47086.5	625
YNL016W	PUB1	Poly (A)+ RNA-binding protein; abundant mRNP-component protein that binds cell wall mRNAs; required for stability of many mRNAs; component of glucose deprivation induced stress granules, involved in P-body-dependent granule assembly; implicated in regulation of translation; carries Q/N-rich domain at C- terminus, identified as candidate prion; ribosome-bound Pub1p modulates stop codon decoding du…	01_05_01	01_C_01	Validated	Yes	Yes	Partially works	Works	Viable	1.18985	NO	1.22121	NO	1.00087	NO	viable	35.3696	236.451	54.0631	1616	152.819	10.119	2473	268705	144216	1605	162828	71919.1	2430	29.9378	256.539	83.1271	855	179.737	16.0207	200	295737	146145	877	188698	111487	202	139.979	23.5845	201	146819	88067.8	201
YER177W	BMH1	14-3-3 protein, major isoform; involved in post-transcriptional control of the proteome; binds to both proteins and to DNA, including replication origins; regulates exocytosis, vesicle transport, Ras/MAPK and rapamycin-sensitive signaling, aggresome formation, the spindle position checkpoint and meiotic commitment; protein abundance and relative distribution to the nucleus increase upon DNA repli…	01_05_05	01_C_03	Validated	Yes	Yes	Partially works	Works	Viable	1.13637	NO	1.30809	NO	1.01098	NO	competitive fitness decreased	43.6497	326.033	99.0955	740	183.721	34.6407	1247	371342	196098	741	190639	83541.2	1235	69.925	631.646	174.194	584	189.968	13.1697	410	590998	288013	581	184201	76907.4	406	138.542	17.4783	409	137340	57457.6	412
YGL105W	ARC1	Protein that binds tRNA and methionyl- and glutamyl-tRNA synthetases; involved in tRNA delivery, stimulating catalysis, and ensuring localization; also binds quadruplex nucleic acids; protein abundance increases in response to DNA replication stress; methionyl-tRNA synthetase is Mes1p; glutamyl-tRNA synthetase is Gus1p	01_05_07	01_C_04	Validated	Yes	Yes	Partially works	Works	Viable	0.876926	NO	1.17192	NO	0.776651	NO	viable	51.0987	322.205	90.7187	1385	157.563	13.5961	2416	351730	190308	1351	160676	68909.7	2398	66.3536	572.756	167.314	1580	192.711	21.8863	208	532749	283859	1526	215021	92077	209	137.426	16.0555	208	153603	65491.9	210
YAL005C	SSA1	ATPase involved in protein folding and NLS-directed nuclear transport; member of HSP70 family; required for ubiquitin-dependent degradation of short-lived proteins; forms chaperone complex with Ydj1p; localized to nucleus, cytoplasm, cell wall; 98% identical to paralog Ssa2p with different functional specificity in propagation of yeast [URE3] prions, vacuolar-mediated degradations of gluconeogene…	01_05_09	01_C_05	Validated	Yes	Yes	No aparent change	Partially works	Viable	1.11434	NO	1.26218	NO	0.7577	NO	viable	Not calculated	1990.13	1471.6	1283	2019.63	1315.42	2106	2.29752e+06	2.38852e+06	1284	2.07984e+06	1.82172e+06	2096	86.6636	4781.87	2946.44	1861	637.728	1421.51	209	4.45262e+06	3.70461e+06	1835	653159	1.79257e+06	209	137.422	16.5924	210	137616	58817.5	202
YMR309C	NIP1	eIF3c subunit of the eukaryotic translation initiation factor 3 (eIF3); involved in the assembly of preinitiation complex and start codon selection; eIF3 is also involved in programmed stop codon readthrough	01_05_11	01_C_06	Validated	Yes	Yes	Partially works	Works	Essential	0	YES	0	YES	0	YES	inviable	24.6479	229.022	46.5607	807	172.573	22.9437	1329	272200	148617	824	185149	92706.7	1317	34.4466	345.368	95.057	942	226.4	8.5019	3	366302	214804	955	320142	101872	3	131.44	2.60209	3	185864	56526	3
YOR298C-A	MBF1	Transcriptional coactivator; bridges the DNA-binding region of Gcn4p and TATA-binding protein Spt15p; suppressor of frameshift mutations; protein abundance increases in response to DNA replication stress	01_05_13	01_C_07	Validated	Yes	Yes	Partially works	Works	Viable	1.18131	NO	1.27604	NO	1.0716	NO	viable	59.2744	468.904	236.96	1232	190.964	56.1242	1990	488021	366730	1221	186477	105154	1988	77.3063	876.575	364.198	1400	198.928	22.2983	329	789441	516125	1375	193285	79410.8	331	136.834	14.5029	326	132971	51848	329
YBL032W	HEK2	RNA binding protein involved in asymmetric localization of ASH1 mRNA; represses translation of ASH1 mRNA, an effect reversed by Yck1p-dependent phosphoryation; regulates telomere position effect and length; similarity to hnRNP-K; increases mRNA stability by binding (CNN)n repeat elements	01_05_15	01_C_08	Validated	Yes	Yes	Partially works	Works	Viable	1.2652	NO	1.20446	NO	1.07655	NO	viable	11.3607	179.114	12.9411	2661	158.765	8.29448	3061	184948	84212.3	2615	152004	68131.6	2981	25.2339	261.17	24.0626	2392	195.267	14.5969	975	228236	102144	2373	188653	74184.5	971	125.505	9.44818	981	121999	47774.7	977
YOR027W	STI1	Evolutionarily-conserved Hsp90 cochaperone; regulates spatial organization of amyloid-like proteins in the cytosol, thereby buffering the proteotoxicity caused by amyloid-like proteins; interacts with the Ssa group of the cytosolic Hsp70 chaperones and activates Ssa1p ATPase activity; interacts with Hsp90 chaperones and inhibits their ATPase activity; homolog of mammalian Hop	01_05_17	01_C_09	Validated	Yes	Yes	Partially works	Works	Viable	1.24077	NO	1.35372	NO	1.07516	NO	viable	42.8674	450.255	173.881	887	257.242	88.705	1350	515027	345972	883	280308	158521	1354	72.7081	822.364	326.048	1911	224.439	23.2918	507	770661	478853	1864	219127	97442.8	506	132.33	14.1713	512	127656	54415.3	500
YHR064C	SSZ1	Hsp70 protein that interacts with Zuo1p (a DnaJ homolog); interacts with Zuo1p to form a ribosome-associated complex that binds the ribosome via the Zuo1p subunit; also involved in pleiotropic drug resistance via sequential activation of PDR1 and PDR5; binds ATP	01_05_19	01_C_10	Validated	Yes	Yes	Partially works	Works	Viable	0.944534	NO	1.22228	NO	1.15354	NO	viable	33.3696	229.9	63.9532	2088	153.183	12.5252	2733	260489	171189	2088	155447	72540.6	2668	66.6543	575.586	159.978	1238	191.933	15.1484	548	544714	315891	1240	185641	79006.5	552	148.437	20.1589	549	145947	62961.6	554
YFR053C	HXK1	Hexokinase isoenzyme 1; a cytosolic protein that catalyzes phosphorylation of glucose during glucose metabolism; expression is highest during growth on non-glucose carbon sources; glucose-induced repression involves hexokinase Hxk2p; HXK1 has a paralog, HXK2, that arose from the whole genome duplication	01_05_21	01_C_11	Validated	Yes	Yes	Partially works	Works	Viable	1.24907	NO	1.29	NO	1.18139	NO	viable	18.7569	184.125	61.2775	2185	149.588	18.7951	3022	190163	111835	2185	144027	69270.4	3019	24.7387	277.328	53.1521	768	208.721	14.3417	827	262513	126000	769	193938	72990.3	819	128.206	10.6314	839	119803	44593.7	820
YGR264C	MES1	Methionyl-tRNA synthetase; forms a complex with Gus1p, a glutamyl-tRNA synthetase, and Arc1p, which increases the catalytic efficiency of both synthetases; involved in the nuclear export of tRNAs; mutations in human ortholog MARS is associated with pediatric pulmonary alveolar proteinosis, interstitial lung and liver disease, and Charcot-Marie-Tooth disease; human MARS gene can complement the yea…	01_05_23	01_C_12	Validated	Yes	Yes	No aparent change	No fluorescence detected	Viable	1.1629	NO	1.29421	NO	1.10582	NO	inviable	7.16774	149.099	7.00113	1835	138.412	6.15348	2480	159468	71243	1821	139505	63568.5	2436	16.8802	213.023	12.6725	2067	177.064	12.14	203	200378	80369.5	2004	169094	71799.2	203	149.297	25.8424	205	141856	65542.5	201
YPL240C	HSP82	Hsp90 chaperone; functionally redundant with Hsc82p; required for pheromone signaling; negative regulator of the Hsf1p-dependent heat shock response with Cpr7p; docks with Tom70p for mitochondrial preprotein delivery; promotes telomerase DNA binding, nucleotide addition; promotes solubility of chaperone-substrate complexes; DNA damage induced nuclear import is Aha1p dependent; protein abundance i…	01_05_25	01_C_13	Validated	Yes	Yes	Partially works	Works	Viable	1.30568	NO	1.2992	NO	1.16752	NO	viable	40.0424	560.882	274.79	1975	336.291	177.827	2431	599774	447551	1981	338081	252603	2449	78.7372	998.056	436.918	2915	212.215	25.668	850	889714	585528	2894	201687	92911.7	850	131.35	12.5441	841	123687	52027.1	833
YBR121C	GRS1	Cytoplasmic and mitochondrial glycyl-tRNA synthase; ligates glycine to the cognate anticodon-bearing tRNA; transcription termination factor that may interact with the 3'-end of pre-mRNA to promote 3'-end formation; GRS1 has a paralog, GRS2, that arose from the whole genome duplication; human homolog GARS implicated in Charcot-Marie-Tooth disease, can complement yeast null mutant	01_05_27	01_C_14	Validated	Yes	Yes	Partially works	Works	Essential	0.316425	YES	2.00762	NO	1.00993	NO	inviable	15.6568	196.724	47.6018	1369	165.923	14.5311	1820	212082	103124	1380	179603	74497.9	1816	Not calculated	391.385	163.252	522	491.988	423.505	15	401247	246955	513	350049	324314	14	158.804	95.138	14	138138	261647	15
YFR032C-A	RPL29	Ribosomal 60S subunit protein L29; not essential for translation, but required for proper joining of large and small ribosomal subunits and for normal translation rate; homologous to mammalian ribosomal protein L29, no bacterial homolog	01_05_29	01_C_15	Validated	Yes	Yes	Partially works	Works	Altered morphology	1.20447	NO	1.271	NO	1.18855	NO	viable	57.8451	607.48	314.673	2266	256.082	113.457	2554	580390	460937	2216	246792	175185	2537	84.1303	1145.18	510.534	1937	181.737	15.4341	615	985690	640412	1902	168622	71053	599	130.886	18.5869	618	124823	56950.1	619
YBR025C	OLA1	P-loop ATPase with similarity to human OLA1 and bacterial YchF; identified as specifically interacting with the proteasome; positively regulates heat shock response; null mutant displays increased translation rate and increased readthrough of premature stop codons; protein abundance increases in response to hydrogen peroxide and to DNA replication stress	01_05_31	01_C_16	Validated	Yes	Yes	Partially works	Works	Viable	1.15456	NO	1.31185	NO	1.26044	NO	viable	40.5033	264.614	49.527	1528	157.437	9.04672	2116	270100	119293	1537	162687	60781.9	2067	50.2147	418.45	85.6359	2045	208.327	15.753	748	385316	169296	2039	199964	77653.1	730	129.452	10.9419	752	125830	49899.1	748
YPL106C	SSE1	ATPase component of heat shock protein Hsp90 chaperone complex; serves as nucleotide exchange factor to load ATP onto the SSA class of cytosolic Hsp70s; plays a role in prion propagation and determining prion variants; binds unfolded proteins; member of Hsp110 subclass of HSP70 proteins; deletion results in spindle elongation in S phase; SSE1 has a paralog, SSE2, that arose from the whole genome …	01_05_33	01_C_17	Validated	Yes	Yes	Partially works	Works	Altered morphology	0.707604	NO	1.14285	NO	0.876717	NO	viable	44.3747	469.024	267.638	1501	260.896	135.802	1911	493195	419822	1494	284763	228067	1911	79.0752	1017.03	408.636	1833	212.812	24.0306	315	949019	597320	1820	194907	97255.3	314	132.496	32.217	318	123053	65625	318
YOR335C	ALA1	Cytoplasmic and mitochondrial alanyl-tRNA synthetase; required for protein synthesis; point mutation (cdc64-1 allele) causes cell cycle arrest at G1; lethality of null mutation is functionally complemented by human homolog AARS; mutations in human homolog AARS are associated with autoimmune disease polymyositis/dermatomyositis and with hereditary peripheral neuropathy, Charcot-Marie-Tooth (CMT) d…	01_05_35	01_C_18	Validated	Yes	Yes	Partially works	Works	Essential	0	YES	0	YES	0	YES	inviable	14.8542	190.81	27.4106	841	162.467	12.0536	1021	218903	104899	842	190152	90767	1021	23.296	285.792	49.3819	509	219.214	255.244	8	304865	158105	520	69386.8	193923	8	141.098	49.8162	9	42201.7	43869.3	8
YPR035W	GLN1	Glutamine synthetase (GS); synthesizes glutamine from glutamate and ammonia; with Glt1p, forms the secondary pathway for glutamate biosynthesis from ammonia; expression regulated by nitrogen source and by amino acid limitation; forms filaments of back-to-back stacks of cylindrical homo-decamers at low pH, leading to enzymatic inactivation and storage during states of advanced cellular starvation;…	01_05_41	01_C_21	Validated	Yes	Yes	No aparent change	Works	Essential	0	YES	0	YES	0	YES	inviable	32.7264	471.304	230.56	1993	317.063	137.328	2376	481998	370168	1972	325026	220888	2349	74.9749	873.916	452.192	1832	218.699	40.5493	28	815654	656390	1821	203164	117596	29	180.417	101.033	28	169076	79027.9	27
YGR254W	ENO1	Enolase I, a phosphopyruvate hydratase; catalyzes conversion of 2-phosphoglycerate to phosphoenolpyruvate during glycolysis and the reverse reaction during gluconeogenesis; expression repressed in response to glucose; protein abundance increases in response to DNA replication stress; N-terminally propionylated in vivo; ENO1 has a paralog, ENO2, that arose from the whole genome duplication	01_05_45	01_C_23	Validated	Yes	Yes	No aparent change	Works	Viable	1.18166	NO	1.25781	NO	1.17376	NO	N/A	25.9433	233.975	99.8946	2619	173.274	53.3531	2444	220977	133337	2586	167857	92727.6	2447	48.6079	394.103	195.297	2895	202.538	21.7842	588	351313	244590	2886	194566	80557.5	575	131.097	11.552	570	126647	50372.4	576
YER023W	PRO3	Delta 1-pyrroline-5-carboxylate reductase; catalyzes the last step in proline biosynthesis	01_05_47	01_C_24	Validated	Yes	Yes	Partially works	Works	Essential	0	YES	0	YES	0.601625	NO	inviable	11.3826	182.29	15.6347	1745	161.541	8.85702	2234	187660	80184.2	1719	157272	64005.6	2188	20.3032	266.378	31.3817	1327	212.295	58.897	31	256451	102898	1295	211654	151217	32	155.757	51.6514	31	166681	112736	32
YER178W	PDA1	E1 alpha subunit of the pyruvate dehydrogenase (PDH) complex; catalyzes the direct oxidative decarboxylation of pyruvate to acetyl-CoA; phosphorylated; regulated by glucose; PDH complex is concentrated in spots within the mitochondrial matrix, often near the ERMES complex and near peroxisomes	01_07_01	01_D_01	Validated	Yes	No	No aparent change	No aparent change	Viable	1.22832	NO	1.26171	NO	0.983764	NO	viable	Not calculated	219.521	64.2709	1986	224.883	70.1438	2674	245974	150210	1982	235023	146773	2672	Not calculated	357.576	120.616	3953	373.767	144.469	1188	301708	179096	3934	371243	240766	1193	128.094	9.58287	1236	127728	49711.9	1221
YCL057W	PRD1	Zinc metalloendopeptidase; found in the cytoplasm and intermembrane space of mitochondria; with Cym1p, involved in degradation of mitochondrial proteins and of presequence peptides cleaved from imported proteins; protein abundance increases in response to DNA replication stress	01_07_03	01_D_02	Validated	Yes	Yes	No aparent change	Partially works - dual localization	Viable	1.21598	NO	1.2269	NO	1.06359	NO	viable	8.39536	165.166	14.94	2059	151.3	10.645	2914	179324	81528.6	2063	151815	66276.4	2861	28.0886	262.9	21.8848	3513	189.055	17.4984	769	216153	89617.7	3472	183836	76575.1	768	134.577	15.3002	777	131578	55011.6	764
YLR216C	CPR6	Peptidyl-prolyl cis-trans isomerase (cyclophilin); catalyzes the cis-trans isomerization of peptide bonds N-terminal to proline residues; plays a role in determining prion variants; binds to Hsp82p and contributes to chaperone activity; protein abundance increases in response to DNA replication stress	01_07_07	01_D_04	Validated	Yes	Yes	Partially works	Works	Viable	1.16945	NO	1.21356	NO	1.02232	NO	viable	29.7967	221.429	43.8288	2287	155.45	10.2935	2919	229989	113519	2274	151051	64851.6	2846	51.5165	391.771	95.9501	1466	189.944	14.3231	616	371549	183040	1440	193805	77031.4	616	137.411	15.6089	624	139664	55710.4	616
YOR187W	TUF1	Mitochondrial translation elongation factor Tu (EF-Tu); involved in fundamental pathway of mtDNA homeostasis; comprises both GTPase and guanine nucleotide exchange factor activities, while these activities are found in separate proteins in S. pombe and humans; rare mutations in human mitochondrial elongation factor Tu (EFTu) associated with severe lactic acidosis, rapidly progressive fatal enceph…	01_07_09	01_D_05	Validated	Yes	No	No aparent change	No aparent change	Viable	1.14688	NO	1.20555	NO	1.11188	NO	viable	Not calculated	254.03	63.4836	1888	249.532	56.9292	2884	274722	140985	1873	239816	118039	2893	Not calculated	547.374	129.232	1959	387.317	130.084	772	497633	242633	1981	379428	211427	769	135.909	14.8501	770	133350	54586.4	771
YFR040W	SAP155	Protein required for function of the Sit4p protein phosphatase; forms a complex with Sit4p; member of a family of similar proteins including Sap4p, Sap185p, and Sap190p; protein abundance increases in response to DNA replication stress; SAP155 has a paralog, SAP4, that arose from the whole genome duplication	01_07_11	01_D_06	Validated	No	Inconclusive	No Fluorescence detected	No fluorescence detected	Viable	1.15677	NO	1.1232	NO	1.05527	NO	viable	Not calculated	163.497	9.67939	1164	153.049	7.96814	1845	198177	70415	1133	160157	66451.4	1826	Not calculated	240.597	18.8864	1289	183.987	13.4347	348	229517	93323.5	1242	191839	74206.1	341	147.615	16.9171	339	154073	58882.4	339
YPR191W	QCR2	Subunit 2 of ubiquinol cytochrome-c reductase (Complex III); Complex III is a component of the mitochondrial inner membrane electron transport chain; phosphorylated; transcription is regulated by Hap1p, Hap2p/Hap3p, and heme	01_07_13	01_D_07	Validated	Yes	Yes	No aparent change	Partially works	Viable	1.29137	NO	1.16713	NO	1.73081	NO	viable	6.53932	356.317	136.202	1036	333.016	123.718	1490	369065	226739	1024	326153	188925	1479	34.7773	667.871	251.561	1233	435.603	206.352	589	574689	322149	1225	399158	285472	598	142.743	24.9991	608	127319	58562.9	593
YPR072W	NOT5	Component of the CCR4-NOT core complex, involved in mRNA decapping; involved intranscription initiation and elongation and in mRNA degradation; conserved lysine in human homolog of Not5p and Not3p is mutated in cancers	01_07_15	01_D_08	Validated	Yes	Yes	No Fluorescence detected	Works	Essential and altered morphology	0.301775	YES	0.374886	YES	0.146765	YES	viable	10.3492	172.848	11.3695	2035	154.959	14.0218	2610	178946	81134.5	1989	155083	74577.4	2610	22.5454	252.34	22.7305	806	195.449	33.89	169	240406	99912.8	775	190466	124928	171	181.165	119.914	171	173262	176758	170
YGR159C	NSR1	Nucleolin, nucleolar protein that binds nuclear localization sequences; required for pre-rRNA processing and ribosome biogenesis; binds to single stranded telomeric DNA and mRNA; binds to G-quadruplex DNA; methylated by Hmt1p; interaction with Top1p and nucleolar localization are negatively regulated by polyphosphorylation	01_07_17	01_D_09	Validated	Yes	Yes	Partially works	Partially works	Viable	0.910357	NO	1.07723	NO	0.995832	NO	viable	42.4975	390.208	209.898	1692	224.379	92.935	2306	385446	314708	1671	215206	144914	2291	62.8529	562.582	494.108	1831	208.983	14.9569	610	493250	522756	1781	201879	79049.3	615	134.285	12.6447	618	130320	50008.5	612
YNL153C	GIM3	Subunit of the heterohexameric cochaperone prefoldin complex; prefoldin binds specifically to cytosolic chaperonin and transfers target proteins to it; prefoldin complex also localizes to chromatin of actively transcribed genes in the nucleus and facilitates transcriptional elongation	01_07_19	01_D_10	Validated	Yes	Yes	Partially works	Works	Viable	1.24083	NO	1.21095	NO	1.11872	NO	viable	15.3045	178.602	14.6133	1278	151.268	8.20424	2145	199481	73487.8	1257	155391	58814.3	2101	27.6338	258.726	28.5573	2851	187.23	14.4078	282	232786	97003.7	2844	173120	66776.3	278	142.399	13.47	270	130795	48969.5	273
YJL098W	SAP185	Protein that forms a complex with the Sit4p protein phosphatase; required for Sit4p function; member of a family of similar proteins including Sap4p, Sap155p, and Sap190p; SAP185 has a paralog, SAP190, that arose from the whole genome duplication	01_07_23	01_D_12	Validated	No	Inconclusive	No Fluorescence detected	No fluorescence detected	Viable	1.21786	NO	1.25141	NO	1.13172	NO	viable	Not calculated	165.114	10.3371	1985	149.112	7.55483	2408	163068	66500.7	1957	139257	59027.8	2404	Not calculated	249.859	19.1771	2582	188.687	15.5946	755	224959	87992.9	2510	176757	67669	742	139.64	17.3623	764	132419	52184.3	759
YDR398W	UTP5	Subunit of U3-containing Small Subunit (SSU) processome complex; involved in production of 18S rRNA and assembly of small ribosomal subunit	01_07_25	01_D_13	Validated	Yes	Yes	Partially works	Works	Viable	0.720374	NO	1.0627	NO	1.1275	NO	inviable	13.9841	168.56	18.3064	2216	144.988	7.36167	3304	161052	67525.7	2165	130342	51523.8	3226	24.6214	267.649	42.1509	3073	201.75	10.9412	687	223047	95499.3	3028	182119	61916.4	675	129.889	9.29218	695	117822	39161.5	677
YML057W	CMP2	Calcineurin A; one isoform (the other is Cna1p) of the catalytic subunit of calcineurin, a Ca++/calmodulin-regulated protein phosphatase which regulates Crz1p (a stress-response transcription factor), the other calcineurin subunit is CNB1; regulates the function of Aly1p alpha-arrestin; CMP2 has a paralog, CNA1, that arose from the whole genome duplication	01_07_27	01_D_14	Validated	No	Inconclusive	No Fluorescence detected	No fluorescence detected	Viable	1.17961	NO	1.24259	NO	1.25215	NO	viable	Not calculated	163.084	8.91279	1937	150.676	8.56696	2740	164545	62304.3	1873	145152	60000.8	2698	Not calculated	233.423	16.2032	3166	193.125	13.5863	842	197749	81090.4	3053	183639	67575.6	819	132.163	13.4539	847	127216	48688.2	840
YGL078C	DBP3	RNA-Dependent ATPase, member of DExD/H-box family; involved in cleavage of site A3 within the ITS1 spacer during rRNA processing; not essential for growth, but deletion causes severe slow-growth phenotype	01_07_29	01_D_15	Validated	Yes	Yes	Partially works	Works	Viable	0.915022	NO	1.2241	NO	1.20883	NO	viable	25.3071	212.962	46.7761	2215	159.067	12.1121	2992	207466	101310	2215	153176	63193.9	2979	40.5842	364.575	103.797	2966	216.615	13.1636	946	316670	166474	2959	196924	69291.9	930	129.224	9.67504	958	117424	40508.3	923
YLR060W	FRS1	Beta subunit of cytoplasmic phenylalanyl-tRNA synthetase; forms a tetramer with Frs2p to generate active enzyme; able to hydrolyze mis-aminoacylated tRNA-Phe, which could contribute to translational quality control	01_07_35	01_D_18	Validated	Yes	Yes	No aparent change	Partially works - dual localization	Altered morphology	1.13558	NO	1.15989	NO	1.48433	NO	inviable	8.12797	166.722	37.2416	1851	153.171	23.3034	1949	180882	95239.1	1875	168687	87370.3	1978	31.9855	295.249	79.3013	2602	200.812	16.9332	911	271928	120389	2617	199231	100522	911	126.519	13.2684	898	127510	62625.7	910
YJL190C	RPS22A	Protein component of the small (40S) ribosomal subunit; homologous to mammalian ribosomal protein S15A and bacterial S8; RPS22A has a paralog, RPS22B, that arose from the whole genome duplication	01_07_37	01_D_19	Validated	Yes	Yes	Partially works	Works	Viable	1.11416	NO	1.17225	NO	1.34553	NO	viable	40.1461	263.876	61.1858	3008	157.94	12.1336	3417	238716	115857	2956	148560	61492.8	3418	#VALUE!	N/A	N/A	N/A	182.858	12.6287	333	N/A	N/A	N/A	171750	59586.4	333	144.532	15.916	344	137915	44696.6	332
YPL145C	KES1	Sterol/phosphatidylinositol-4-phosphate (PI(4)P) exchanger; one of seven members of the yeast oxysterol binding protein family; involved in negative regulation of Sec14p-dependent Golgi complex secretory functions, peripheral membrane protein that localizes to the Golgi complex; KES1 has a paralog, HES1, that arose from the whole genome duplication	01_07_39	01_D_20	Validated	Yes	Yes	Partially works	Works	Viable	1.14359	NO	1.18072	NO	1.26346	NO	viable	21.7766	185.433	18.4861	2934	145.052	7.95652	3386	174690	70825.6	2930	137441	53838.1	3289	41.6078	315.291	35.2452	2784	184.105	14.8991	586	270302	107634	2785	171051	67123.3	590	146.137	19.5485	583	136038	53600.2	581
YPL028W	ERG10	Acetyl-CoA C-acetyltransferase (acetoacetyl-CoA thiolase); cytosolic enzyme that transfers an acetyl group from one acetyl-CoA molecule to another, forming acetoacetyl-CoA; involved in the first step in mevalonate biosynthesis; human ACAT1 functionally complements the growth defect caused by repression of ERG10 expression	01_07_41	01_D_21	Validated	Yes	Yes	No aparent change	Partially works	Viable	1.08669	NO	0.668772	NO	1.11703	NO	inviable	11.3144	211.225	52.416	2519	187.326	38.5386	2277	199101	102417	2524	175961	81648.7	2269	32.2488	380.657	118.905	2897	257.899	45.9007	442	331216	186109	2901	242843	106888	442	160.142	36.2687	440	151939	68404.4	439
YJL130C	URA2	Bifunctional carbamoylphosphate synthetase/aspartate transcarbamylase; catalyzes the first two enzymatic steps in the de novo biosynthesis of pyrimidines; both activities are subject to feedback inhibition by UTP	01_07_43	01_D_22	Validated	Yes	Yes	Partially works	Works	Viable	1.27362	NO	1.25502	NO	1.23978	NO	viable	21.062	212.85	29.0969	2500	168.02	11.0538	3102	206642	87676.5	2500	162502	63918.2	3081	47.9963	374.854	62.7952	2007	194.938	10.3512	645	333373	144545	2030	190559	67325.6	634	132.004	11.3865	652	128256	45914.2	635
YPR108W	RPN7	Essential non-ATPase regulatory subunit of the 26S proteasome; similar to another S. cerevisiae regulatory subunit, Rpn5p, as well as to mammalian proteasome subunits	01_07_45	01_D_23	Validated	Yes	Yes	Partially works	Works	Essential and synchronized altered morphology	0	YES	0	YES	0	YES	inviable	31.8545	235.901	50.5604	2199	160.756	11.3351	3054	225782	103829	2181	150490	57592.8	3011	44.3064	376.635	78.8051	1932	209.761	49.1689	173	338621	154570	1922	169398	108935	179	167.515	106.241	176	130430	100959	173
YGR155W	CYS4	Cystathionine beta-synthase; catalyzes synthesis of cystathionine from serine and homocysteine, the first committed step in cysteine biosynthesis; responsible for hydrogen sulfide generation; advances passage through START by promoting cell growth which requires catalytic activity, and reducing critical cell size independent of catalytic activity; mutations in human ortholog CBS cause homocystinu…	01_09_01	01_E_01	Validated	Yes	Yes	Partially works	Works	Essential and altered morphology	0.457471	YES	0	YES	0.137455	YES	viable	37.8138	259.145	70.9885	1520	161.153	23.3364	2216	295049	161864	1508	177999	82381.7	2202	59.2702	492.078	117.482	3465	200.423	15.0529	624	415435	203099	3442	198845	82111.3	624	127.069	9.99734	619	123142	48028.4	604
YDL160C	DHH1	Cytoplasmic DEAD-box helicase and mRNA decapping activator; interacts with decapping and deadenylase complexes to coordinate mRNA decapping and decay; regulates general translational repression; translational activator of select mRNAs during filamentous growth, mating and autophagy; cooperates with Ngr1p to promote specific mRNA decay; ATP- and RNA-bound form promotes processing body assembly, wh…	01_09_03	01_E_02	Validated	Yes	Yes	No aparent change	Works	Viable	1.1505	NO	1.07086	NO	1.00757	NO	viable	4.77975	159.144	7.00817	1526	151.537	6.63419	2405	177531	70333.9	1498	154494	65306.2	2330	24.6722	236.293	27.8538	1052	177.994	14.7823	724	234463	100596	1061	186448	78654.9	724	141.609	17.7056	719	147266	62308.8	715
YMR186W	HSC82	Cytoplasmic chaperone of the Hsp90 family; plays a role in determining prion variants; redundant in function and nearly identical with Hsp82p, and together they are essential; expressed constitutively at 10-fold higher basal levels than HSP82 and induced 2-3 fold by heat shock; contains two acid-rich unstructured regions that promote the solubility of chaperone-substrate complexes; HSC82 has a pa…	01_09_09	01_E_05	Validated	Yes	Yes	No aparent change	Partially works	Viable	1.22515	NO	1.18018	NO	1.08605	NO	viable	15.2595	941.693	545.875	1466	797.996	468.469	2294	1.07534e+06	900160	1448	823346	673397	2285	62.9746	1020.6	448.473	1320	377.882	362.03	465	1.08269e+06	709255	1293	388017	470415	465	142.029	20.5982	469	145510	68553.5	468
YLR180W	SAM1	S-adenosylmethionine synthetase; catalyzes transfer of the adenosyl group of ATP to the sulfur atom of methionine; SAM1 has a paralog, SAM2, that arose from the whole genome duplication	01_09_11	01_E_06	Validated	Yes	Yes	No aparent change	Works	Viable	1.01593	NO	1.03537	NO	0.522285	NO	viable	15.9067	527.196	202.81	1210	443.336	161.529	1790	555601	355515	1205	433516	247740	1771	79.7605	1093.42	336.943	2831	221.301	50.6319	370	905728	502993	2801	212735	94993.2	365	127.554	11.9145	372	121100	44341.7	358
YER091C	MET6	Cobalamin-independent methionine synthase; involved in methionine biosynthesis and regeneration; requires a minimum of two glutamates on the methyltetrahydrofolate substrate, similar to bacterial metE homologs	01_09_13	01_E_07	Validated	Yes	Yes	Partially works	Works	Viable	1.24649	NO	1.14102	NO	1.16469	NO	competitive fitness decreased	47.3415	326.384	150.359	1492	171.869	56.3015	2217	360626	256496	1486	173716	95678.1	2211	62.1059	501.357	309.65	2409	189.985	24.618	551	471721	395858	2408	179039	77195.1	551	146.909	20.841	547	137019	57317.7	537
YPL225W	CHP1	Chaperone for eEF1A; ribosome-associated chaperone dedicated to facilitating high-level expression of eEF1A; transiently binds nascent GTPase domain of eEF1A as soon as it emerges from ribosome tunnel; forms complex with NAC by binding UBA domain of Egd2p; inactivation results in disturbed proteostasis and Hsf1p activation due to abberant eEF1A biogenesis; overlapping phenotypes support notion th…	01_09_15	01_E_08	Validated	Yes	Yes	Partially works	Works	Viable	1.08127	NO	1.17813	NO	0.972101	NO	viable	11.793	169.507	12.8031	984	149.517	7.74866	1342	186317	79364.2	991	160650	62339.2	1308	26.2614	240.705	24.4747	2096	177.493	12.9193	630	225996	93554.4	2105	174743	66840.5	621	149.303	23.3631	636	148789	62254.2	636
YMR205C	PFK2	Beta subunit of heterooctameric phosphofructokinase; involved in glycolysis; indispensable for anaerobic growth; activated by fructose-2,6-bisphosphate and AMP; mutation inhibits glucose induction of cell cycle-related genes	01_09_17	01_E_09	Validated	Yes	Yes	Partially works	Works	Viable	0.806702	NO	0.740729	NO	1.10035	NO	viable	43.5741	397.479	144.563	955	224.281	60.4551	1483	449216	265359	933	240148	111726	1487	77.3695	928.732	261.364	543	210.177	21.6642	225	865573	492570	552	217727	107329	225	132.5	16.8594	225	136061	63095.7	223
YER052C	HOM3	Aspartate kinase (L-aspartate 4-P-transferase); cytoplasmic enzyme that catalyzes the first step in the common pathway for methionine and threonine biosynthesis; expression regulated by Gcn4p and the general control of amino acid synthesis	01_09_19	01_E_10	Validated	Yes	Yes	Partially works	Works	Essential in synthetic minimal media	1.14655	NO	0	YES	1.19655	NO	competitive fitness decreased	12.6901	172.546	12.5282	2076	150.649	7.87793	2852	182547	76913.3	2077	143090	61116.6	2826	30.3759	259.865	22.4908	2479	180.929	12.5666	572	228301	94002.3	2490	167450	66627	559	142.265	17.071	568	133869	55013.4	568
YNR050C	LYS9	Saccharopine dehydrogenase (NADP+, L-glutamate-forming); catalyzes the formation of saccharopine from alpha-aminoadipate 6-semialdehyde, the seventh step in lysine biosynthesis pathway; exhibits genetic and physical interactions with TRM112	01_09_21	01_E_11	Validated	Yes	Yes	Partially works	Works	Essential in synthetic minimal media	0.995021	NO	0.0138327	YES	1.1239	NO	competitive fitness decreased	43.0685	297.324	93.9961	882	169.271	19.1397	1444	309754	169911	872	173686	67551.6	1454	62.0567	507.845	158.45	3302	192.693	15.6124	465	458426	266190	3257	183396	65824.7	458	143.79	18.5865	468	135353	49954.4	461
YNR043W	MVD1	Mevalonate pyrophosphate decarboxylase; essential enzyme involved in the biosynthesis of isoprenoids and sterols, including ergosterol; acts as a homodimer	01_09_23	01_E_12	Validated	Yes	Yes	Partially works	Works	Essential and synchronized altered morphology	0.395333	YES	0.408723	YES	0.688053	NO	inviable	15.5963	182.128	18.8982	1015	153.723	15.9764	1441	194208	81059.5	995	163340	64857.7	1432	26.122	269.336	34.859	1935	198.98	42.5351	119	255397	106851	1899	214465	92388.9	123	286.845	130.019	120	314623	199437	125
YGR240C	PFK1	Alpha subunit of heterooctameric phosphofructokinase; involved in glycolysis, indispensable for anaerobic growth, activated by fructose-2,6-bisphosphate and AMP, mutation inhibits glucose induction of cell cycle-related genes	01_09_25	01_E_13	Validated	Yes	Yes	Partially works	Works	Viable	0.999184	NO	1.00446	NO	1.27448	NO	viable	51.9861	332.494	92.5267	930	159.643	14.5741	1206	364143	184291	922	168663	65152.2	1201	61.2205	512.263	141.47	1383	198.653	17.1706	445	496287	269799	1364	189289	76838.5	449	139.855	15.307	446	134821	51922.3	445
YBR181C	RPS6B	Protein component of the small (40S) ribosomal subunit; homologous to mammalian ribosomal protein S6, no bacterial homolog; phosphorylated on S233 by Ypk3p in a TORC1-dependent manner, and on S232 in a TORC1/2-dependent manner by Ypk1/2/3p; RPS6B has a paralog, RPS6A, that arose from the whole genome duplication	01_09_27	01_E_14	Validated	Yes	Yes	Partially works	Works	Viable	1.05721	NO	1.19216	NO	1.23538	NO	viable	57.0771	352.307	81.1497	2146	151.221	8.33395	2777	345495	188296	2193	151578	68503.9	2731	72.0159	612.331	148.612	959	171.355	10.5294	708	582445	292164	976	169243	73416.8	691	142.118	21.5419	702	140981	62438.8	690
YNL209W	SSB2	Cytoplasmic ATPase that is a ribosome-associated molecular chaperone; functions with J-protein partner Zuo1p; may be involved in the folding of newly-synthesized polypeptide chains; member of the HSP70 family; SSB2 has a paralog, SSB1, that arose from the whole genome duplication	01_09_29	01_E_15	Validated	Yes	Yes	Partially works	Works	Viable	1.12505	NO	1.24569	NO	1.22418	NO	N/A	34.9203	1267.81	440.878	1252	825.087	348.163	2003	1.26128e+06	757482	1246	846000	530193	1970	87.0106	1620.49	442.918	3271	210.492	27.9803	978	1.3817e+06	767676	3300	199611	85112	979	144.908	20.4952	976	134980	53595	953
YPL090C	RPS6A	Protein component of the small (40S) ribosomal subunit; homologous to mammalian ribosomal protein S6, no bacterial homolog; phosphorylated on S233 by Ypk3p in a TORC1-dependent manner, and on S232 in a TORC1/2-dependent manner by Ypk1/2/3p; RPS6A has a paralog, RPS6B, that arose from the whole genome duplication	01_09_37	01_E_19	Validated	Yes	Yes	Partially works	Works	Viable	0.905776	NO	1.14897	NO	1.25059	NO	viable	54.7518	364.522	85.6985	2254	164.94	16.7053	2892	348686	176157	2227	164988	65656.2	2892	59.9188	529.906	118.234	2205	212.393	19.7279	728	470922	255013	2199	204393	82049.3	728	129.36	10.301	723	122892	45716.1	710
YGR285C	ZUO1	Ribosome-associated co-chaperone; zuotin functions in ribosome biogenesis and as a chaperone for nascent polypeptide chains with Ssz1p and Ssb1/2p; subunit of the ribosome-associated complex (RAC) that stimulates Ssb1/2p ATPase activity to facilitate interaction with nascent polypeptide chains emerging from the ribosome exit tunnel; regulates translation upon inhibition of TORC1; contains a DnaJ …	01_09_39	01_E_20	Validated	Yes	Yes	Partially works	Works	Viable	0.919315	NO	1.13483	NO	1.25202	NO	viable	59.9714	437.467	149.508	1233	175.112	40.6324	1979	455692	255092	1215	185874	86429.6	1978	77.3742	893.696	253.683	2310	202.205	16.5487	1165	782715	414645	2333	194719	76533.9	1153	136.871	15.2176	1129	131443	49829.6	1126
YHR193C	EGD2	Alpha subunit of the nascent polypeptide-associated complex (NAC); involved in protein sorting and translocation; associated with cytoplasmic ribosomes	01_09_41	01_E_21	Validated	Yes	Yes	Partially works	Works	Viable	1.11455	NO	1.08817	NO	1.41979	NO	viable	50.4383	556.144	208.987	1701	275.634	110.284	2377	546297	349341	1671	283575	178465	2372	75.3347	849.218	243.746	1965	209.462	21.2167	1175	797046	428350	1963	191948	79951.7	1151	139.288	18.15	1174	128025	53749.6	1154
YPL081W	RPS9A	Protein component of the small (40S) ribosomal subunit; homologous to mammalian ribosomal protein S9 and bacterial S4; RPS9A has a paralog, RPS9B, that arose from the whole genome duplication	01_09_43	01_E_22	Validated	Yes	Yes	Partially works	Works	Viable	1.21161	NO	1.19708	NO	1.38695	NO	viable	54.6334	391.402	133.029	2389	177.566	24.8571	2753	392839	219478	2378	180630	75978.5	2779	68.3503	686.882	217.622	3070	217.396	19.9122	889	606338	321787	3064	207808	81565.8	894	135.125	13.5389	908	127121	50382.9	886
YGL031C	RPL24A	Ribosomal 60S subunit protein L24A; forms two bridges within ribosome, stimulates translation initiation and elongation; homologous to mammalian ribosomal protein L24, no bacterial homolog; RPL24A has a paralog, RPL24B, that arose from the whole genome duplication	01_09_45	01_E_23	Validated	Yes	Yes	Partially works	Works	Viable	1.07084	NO	1.25219	NO	1.26933	NO	viable	53.8808	627.279	241.023	1726	289.296	101.234	2105	624528	366793	1702	291171	159389	2108	75.2238	952.416	231.311	977	235.973	16.9507	833	829189	480886	963	215725	86113.8	837	125.765	8.21953	838	116887	44479.3	833
YGL234W	ADE57	Bifunctional enzyme of 'de novo' purine nucleotide pathway; contains both phosphoribosylglycinamidine synthetase/glycinamide ribotide synthetase (EC 6.3.4.13) ["Ade5"] and phosphoribosylaminoimidazole synthetase/aminoimidazole ribotide synthetase (EC 6.3.3.1) ["Ade7"] activities	01_09_47	01_E_24	Validated	Yes	Yes	Partially works	Works	Essential in synthetic minimal media	0.982557	NO	0.321792	YES	1.15815	NO	competitive fitness decreased	38.8455	267.014	60.6831	2468	163.291	10.1904	2816	263303	128331	2447	153729	64610.1	2791	56.9299	507.286	121.785	1876	218.489	14.6227	1872	448318	223897	1889	203816	91983.5	1853	127.149	10.0499	1887	119462	53956.1	1859
YIR001C	SGN1	Cytoplasmic RNA-binding protein; contains an RNA recognition motif (RRM); may have a role in mRNA translation, as suggested by genetic interactions with genes encoding proteins involved in translational initiation	01_11_03	01_F_02	Validated	No	Inconclusive	No Fluorescence detected	No fluorescence detected	Viable	1.20032	NO	1.30184	NO	1.02845	NO	viable	Not calculated	156.702	7.87431	1299	148.228	7.81359	2022	190453	69444.2	1277	170342	65044.3	1960	Not calculated	219.285	11.098	4209	190.738	13.3352	1239	173229	73233.8	4090	192343	77299.4	1218	133.719	14.0417	1238	134959	54904	1215
YNR053C	NOG2	Putative GTPase; associates with pre-60S ribosomal subunits in the nucleolus and is required for their nuclear export and maturation; recruited by ribosomal proteins L17, L35, and L37 to assembling ribosomes after 27SB pre-rRNA is generated, immediately preceding removal of ITS2	01_11_05	01_F_03	Validated	Yes	Yes	Partially works	Works	Essential and altered morphology	0	YES	0	YES	0	YES	inviable	14.8822	188.497	25.8018	1163	160.444	10.3407	1663	222229	92150.6	1169	171533	66287.2	1636	41.3694	312.008	68.5895	1728	182.932	10.9447	292	288106	133631	1708	178972	71435.7	284	127.456	15.1096	286	125726	48113.7	283
YDL122W	UBP1	Ubiquitin-specific protease; removes ubiquitin from ubiquitinated proteins; cleaves at the C terminus of ubiquitin fusions irrespective of their size; capable of cleaving polyubiquitin chains	01_11_07	01_F_04	Validated	Yes	Yes	No aparent change	Works	Viable	1.22142	NO	1.10532	NO	1.10955	NO	viable	6.96025	171.77	17.4125	2012	159.814	13.9437	2712	181309	78959.5	1986	147976	65362.2	2642	28.3689	283.319	28.7544	3091	202.944	15.7069	1258	239133	100039	3033	194211	72696.2	1259	133.542	14.6686	1276	128072	49488.2	1268
YNL251C	NRD1	RNA-binding subunit of Nrd1 complex; complex interacts with exosome to mediate 3'-end formation of some mRNAs, snRNAs, snoRNAs, and CUTs; interacts with CTD of RNA pol II large subunit Rpo21p at phosphorylated Ser5 to direct transcription termination of non-polyadenylated transcripts; H3K4 trimethylation of transcribed regions by Set1p enhances recruitment of Nrd1p to those sites; role in regulat…	01_11_09	01_F_05	Validated	Yes	Yes	Partially works	Works	Essential and altered morphology	0.00529886	YES	0	YES	0	YES	inviable	20.8039	185.928	31.0403	1670	147.248	10.167	2408	198230	94707	1662	149516	60451.4	2370	36.0622	303.206	62.528	3062	193.863	22.9954	172	271137	126699	3061	238786	95412.1	173	156.558	47.6636	173	189439	83939.1	171
YOR168W	GLN4	Glutamine tRNA synthetase; monomeric class I tRNA synthetase that catalyzes the specific glutaminylation of tRNA(Gln); N-terminal domain proposed to be involved in enzyme-tRNA interactions	01_11_11	01_F_06	Validated	Yes	Yes	Partially works	Works	Essential	0	YES	0	YES	0	YES	inviable	25.6204	205.82	31.6354	1283	153.088	7.4656	1762	197658	94437.8	1263	145071	56763.6	1712	57.3317	328.912	60.3184	855	140.341	4.1404	5	295246	122415	851	62308.2	15319	5	107.356	0.979586	5	47663.7	11849	5
YDR101C	ARX1	Nuclear export factor for the ribosomal pre-60S subunit; shuttling factor which directly binds FG rich nucleoporins and facilities translocation through the nuclear pore complex; interacts directly with Alb1p; responsible for Tif6p recycling defects in the absence of Rei1; associated with the ribosomal export complex	01_11_13	01_F_07	Validated	Yes	Yes	Partially works	Works	Viable	0.865864	NO	1.16405	NO	1.02857	NO	viable	25.1348	201.997	30.088	2093	151.226	7.99048	2466	199220	91668.4	2075	139290	57084.5	2413	37.6216	312.303	57.1671	2086	194.809	12.9626	428	271921	119453	2067	173231	62799.3	428	143.404	15.5544	432	128128	47071.6	427
YDR214W	AHA1	Co-chaperone that binds Hsp82p and activates its ATPase activity; plays a role in determining prion variants; similar to Hch1p; involved in the nuclear import of Hsp82p after DNA damage; expression is regulated by stresses such as heat shock; protein abundance increases in response to DNA replication stress	01_11_15	01_F_08	Validated	Yes	Yes	Partially works	Works	Viable	1.16125	NO	1.17117	NO	1.0883	NO	viable	24.2564	196.738	28.4111	1864	149.017	8.651	2674	210252	96143.3	1844	144784	61089	2619	40.1697	313.106	49.7501	2609	187.333	15.784	709	268426	121747	2628	175427	66143.8	685	148.828	20.9247	700	140060	55267	690
YPR033C	HTS1	Cytoplasmic and mitochondrial histidine tRNA synthetase; efficient mitochondrial localization requires both a presequence and an amino-terminal sequence; mutations in human ortholog HARS2 are associated with Perrault syndrome	01_11_19	01_F_10	Validated	Yes	Yes	Partially works	Works	Essential	0.640947	NO	0	YES	0	YES	inviable	8.52447	183.761	14.347	549	168.096	9.18219	678	212152	79821.9	545	193400	69537.4	673	17.722	257.533	25.0937	739	211.893	51.9213	11	265813	118292	751	199790	96145.4	11	152.32	49.6632	11	146390	48557.5	11
YML052W	SUR7	Plasma membrane protein, component of eisosomes; long-lived protein that remains stable in eisosomes of mother cells while other eisosome proteins, Pil1p and Lsp1p, turn over; may function to anchor the eisosome in place; sporulation and plasma membrane sphingolipid content are altered in mutants; localizes to furrow-like invaginations (MCC patches)	01_11_21	01_F_11	Validated	Yes	Yes	Partially works	Works	Viable	1.12621	NO	1.23434	NO	1.24389	NO	viable	11.6533	206.326	20.8775	2550	182.282	15.2183	2612	196282	90176	2593	168787	72611.8	2674	44.2037	334.118	52.5539	2215	186.426	13.2105	721	288599	131812	2159	181581	60249.9	722	146.447	18.8871	741	141639	51654	728
YKL181W	PRS1	5-phospho-ribosyl-1(alpha)-pyrophosphate synthetase; synthesizes PRPP, which is required for nucleotide, histidine, and tryptophan biosynthesis; plays a key role in cell wall integrity (CWI) pathway; one of five related enzymes, which are active as heteromultimeric complexes; missense mutations in human homolog PRPS1 are associated with neuropathic Arts syndrome and Charcot-Marie Tooth (CMTX5) di…	01_11_23	01_F_12	Validated	Yes	Yes	Partially works	Works	Viable	1.14794	NO	1.17925	NO	1.25936	NO	viable	11.0369	172.068	16.3572	1357	153.077	8.03938	1893	187057	73836.8	1359	162094	57526.1	1819	31.2726	267.49	46.803	1745	183.839	13.6562	911	249433	110419	1744	175399	68628.5	917	142.084	17.9331	921	136359	56203.6	921
YNL243W	SLA2	Adaptor protein that links actin to clathrin and endocytosis; involved in membrane cytoskeleton assembly and cell polarization; present in the actin cortical patch of the emerging bud tip; dimer in vivo	01_11_25	01_F_13	Validated	Yes	Yes	Partially works	Works	Essential and altered morphology	0.512033	NO	0.537125	NO	0	YES	viable	12.7105	173.189	12.9668	1564	151.176	9.42697	2080	179707	71356.3	1555	154556	62154.3	2072	20.8828	264.652	19.5148	3846	209.385	67.6146	62	212818	89823.3	3800	198246	100034	63	278.115	334.608	63	260808	298364	63
YOR241W	MET7	Folylpolyglutamate synthetase; catalyzes extension of the glutamate chains of the folate coenzymes, required for methionine synthesis and for maintenance of mitochondrial DNA; protein abundance increases in response to DNA replication stress	01_11_27	01_F_14	Validated	Yes	Yes	No aparent change	Partially works - dual localization	Viable	1.11284	NO	1.21086	NO	1.33617	NO	viable	8.73808	165.246	9.23532	2552	150.806	7.3205	3011	151226	61611.3	2548	142449	52805.4	2970	22.5722	236.798	22.1302	2977	183.347	16.6633	707	206683	88871	2975	174495	71484.8	697	142.584	18.3571	688	135192	55565.1	686
YDR525W-A	SNA2	Protein of unknown function; has similarity to Pmp3p, which is involved in cation transport; green fluorescent protein (GFP)-fusion protein localizes to the cytoplasm in a punctate pattern	01_11_29	01_F_15	Validated	Yes	Yes	Partially works	Works	Viable	1.06172	NO	1.2873	NO	1.2319	NO	viable	17.1909	184.734	19.425	2542	152.976	8.14288	3005	175398	74321.4	2543	147673	56298.4	2937	33.2601	285.538	40.4593	2973	190.568	13.9932	936	242603	102830	2872	175669	65217.9	946	138.242	14.9786	965	127039	48764.8	953
YGL099W	LSG1	Putative GTPase involved in 60S ribosomal subunit biogenesis; required for the release of Nmd3p from 60S subunits in the cytoplasm	01_11_31	01_F_16	Validated	Yes	Yes	Partially works	Works	Essential and altered morphology	0.0994168	YES	0.406661	YES	0.215926	YES	inviable	12.8134	166.971	11.8356	1281	145.576	6.22871	2071	161801	61200.1	1252	141297	49295.5	2015	32.067	257.469	20.0039	894	174.907	9.74393	422	229903	85747.3	897	161842	56077.8	414	125.959	9.63957	426	117001	38928.8	410
YJL151C	SNA3	Protein involved in efficient MVB sorting of proteins to the vacuole; may function as an RSP5 adapter protein for MVB cargos; integral membrane protein localized to vacuolar intralumenal vesicles	01_11_33	01_F_17	Validated	Yes	Yes	No aparent change	Works	Viable	1.13125	NO	1.30711	NO	1.25468	NO	viable	13.8099	188.948	23.0168	1909	162.854	15.9617	2655	191640	74850.2	1871	159980	68497.6	2598	34.4893	304.17	40.6254	2856	199.264	16.291	979	262017	108171	2838	182094	70959.9	958	139.562	16.5245	978	128095	50445	962
YGL173C	XRN1	Evolutionarily-conserved 5'-3' exonuclease; deNADding enzyme that modulates mitochondrial NAD-capped RNA; component of cytoplasmic P-bodies involved in mRNA decay; positively regulates transcription initiation and elongation; involved in microtubule-mediated processes, filamentous growth, ribosomal RNA maturation, telomere maintenance, and tRNA intron turnover; negative regulator of autophagy; ac…	01_11_35	01_F_18	Validated	Yes	Yes	Partially works	Works	Altered morphology	0.770957	NO	0.847754	NO	1.06618	NO	viable	23.0072	187.971	19.6878	1867	144.725	12.0458	2284	181287	72374.1	1852	144843	60949	2279	30.3069	281.085	41.5427	2423	195.897	16.3352	556	247357	111213	2406	214935	91926.5	560	141.679	19.044	558	156297	66237.3	559
YBR115C	LYS2	Alpha aminoadipate reductase; catalyzes the reduction of alpha-aminoadipate to alpha-aminoadipate 6-semialdehyde, which is the fifth step in biosynthesis of lysine; activation requires posttranslational phosphopantetheinylation by Lys5p	01_11_43	01_F_22	Validated	Yes	Yes	Partially works	Works	Essential in synthetic minimal media	0.810574	NO	0	YES	1.34666	NO	viable	23.0152	180.07	29.749	1434	138.627	7.5712	1904	184065	78324.9	1453	142127	56252.8	1877	36.3038	299.122	40.7342	2777	190.529	14.7231	624	273038	117072	2777	187910	73592	628	142.635	17.0581	621	141923	55662.2	629
YHR094C	HXT1	Low-affinity glucose transporter of the major facilitator superfamily; expression is induced by Hxk2p in the presence of glucose and repressed by Rgt1p when glucose is limiting; HXT1 has a paralog, HXT6, what arose from the whole genome duplication	01_11_45	01_F_23	Validated	Yes	Yes	No aparent change	Partially works	Viable	1.11202	NO	1.19833	NO	1.34224	NO	viable	24.0816	313.799	106.089	2031	238.231	70.3991	2329	305232	163016	1997	227626	124128	2319	60.6899	512.266	155.132	2216	201.372	20.0218	1658	463766	254347	2191	188940	77761.3	1629	135.897	14.6626	1610	127263	51338.8	1605
YDR453C	TSA2	Stress inducible cytoplasmic thioredoxin peroxidase; cooperates with Tsa1p in the removal of reactive oxygen, nitrogen and sulfur species using thioredoxin as hydrogen donor; deletion enhances the mutator phenotype of tsa1 mutants; protein abundance increases in response to DNA replication stress; TSA2 has a paralog, TSA1, that arose from the whole genome duplication	01_11_47	01_F_24	Validated	No	Inconclusive	No Fluorescence detected	No fluorescence detected	Viable	1.16144	NO	1.22264	NO	1.28545	NO	viable	Not calculated	163.201	8.49757	2812	153.77	7.60236	3352	156976	64434	2747	144393	58151.7	3254	Not calculated	231.591	15.1888	2678	204.474	15.6202	1309	198498	84502.2	2589	191696	80026.2	1282	133.632	14.553	1311	127278	55477.5	1311
YLL045C	RPL8B	Ribosomal 60S subunit protein L8A; required for processing of 27SA3 pre-rRNA to 27SB during assembly of large subunit; binds Domain I of 25S, 5.8 S rRNAs; mutation results in decreased amounts of free 60S subunits; RPL8B has paralog RPL8A from whole genome duplication; RPL8A or RPL8B ribosomes not functionally interchangeable; proportions of Rpl8ap, Rpl8bp in 80S ribosome differ in glucose and gl…	01_13_01	01_G_01	Not found	Yes	Yes	Partially works	Works	Essential in synthetic minimal media	0.946114	NO	0	YES	1.10505	NO	viable	38.4988	279.757	84.3821	1444	172.054	22.1113	2175	323810	191446	1441	187337	87841.1	2186	73.0061	704.896	199.962	2816	190.279	14.7247	599	617502	311762	2810	183050	78484.6	597	143.378	19.6537	611	138634	62166	598
YGL245W	GUS1	Glutamyl-tRNA synthetase (GluRS); forms a complex with methionyl-tRNA synthetase (Mes1p) and Arc1p; complex formation increases the catalytic efficiency of both tRNA synthetases and ensures their correct localization to the cytoplasm; protein abundance increases in response to DNA replication stress	01_13_03	01_G_02	Validated	Yes	Yes	Partially works	Works	Essential	0	YES	0	YES	0	YES	inviable	30.5442	210.95	55.2774	1029	146.517	10.3043	1745	252833	147379	1017	167390	86051.6	1749	69.3743	485.554	140.137	1302	148.705	7.9424	19	463986	254318	1283	90697.9	73755.5	20	123.06	31.4478	19	76967.5	66078.8	20
YGR214W	RPS0A	Ribosomal 40S subunit protein S0A; required for maturation of 18S rRNA along with Rps0Bp; deletion of either RPS0 gene reduces growth rate, deletion of both genes is lethal; homologous to human ribosomal protein SA and bacterial S2; RPS0A has a paralog, RPS0B, that arose from the whole genome duplication;	01_13_05	01_G_03	Validated	Yes	Yes	Partially works	Works	Viable	1.08327	NO	1.18691	NO	1.02705	NO	viable	17.8132	658.962	315.448	1484	541.58	216.014	2234	714393	523126	1462	539586	319900	2193	87.7847	1700.63	609.858	1098	207.737	21.1201	623	1.53446e+06	914691	1090	207287	84485.5	623	138.733	15.5743	634	139807	54535.5	626
YDR012W	RPL4B	Ribosomal 60S subunit protein L4B; homologous to mammalian ribosomal protein L4 and bacterial L4; RPL4B has a paralog, RPL4A, that arose from the whole genome duplication	01_13_07	01_G_04	Validated	Yes	Yes	Partially works	Works	Viable	0.907092	NO	1.24335	NO	1.0869	NO	N/A	38.8974	264.596	44.4088	1471	161.675	10.1239	1909	268417	113330	1493	157382	61301.6	1870	52.5271	412.668	84.4668	2181	195.906	12.3524	675	348074	150939	2160	173775	67010.3	686	131.561	12.818	691	118578	44271.4	685
YNL220W	ADE12	Adenylosuccinate synthase; catalyzes the first step in synthesis of adenosine monophosphate from inosine 5'monophosphate during purine nucleotide biosynthesis; exhibits binding to single-stranded autonomously replicating (ARS) core sequence	01_13_11	01_G_06	Validated	Yes	Yes	Partially works	Works	Viable	1.09268	NO	1.09937	NO	1.08046	NO	N/A	20.197	195.002	34.5388	1086	155.618	13.3079	1477	208950	106934	1085	159754	73678.7	1485	40.3369	314.749	76.2877	2030	187.789	15.0384	334	281643	135656	1968	177634	66545.1	325	156.75	28.4719	336	149226	57848.9	329
YLR249W	YEF3	Translation elongation factor 3; contains two ABC cassettes; binds and hydrolyzes ATP; interacts with mRNA independently of translation; involved in frameshifting at stalled ribosomes; YEF3 has a paralog, HEF3, that arose from the whole genome duplication	01_13_13	01_G_07	Validated	Yes	Yes	No aparent change	Works	Essential	0.0813635	YES	0.0810883	YES	0	YES	inviable	25.2048	766.55	545.578	514	573.342	553.38	803	931174	944198	509	646840	853918	797	60.8367	1264.88	1217.72	646	495.368	1412.76	82	1.34191e+06	1.69178e+06	644	575624	1.94842e+06	83	130.603	26.2445	87	157299	83383.7	89
YNL096C	RPS7B	Protein component of the small (40S) ribosomal subunit; interacts with Kti11p; deletion causes hypersensitivity to zymocin; homologous to mammalian ribosomal protein S7, no bacterial homolog; RPS7B has a paralog, RPS7A, that arose from the whole genome duplication; protein abundance increases in response to DNA replication stress	01_13_15	01_G_08	Validated	Yes	Yes	Partially works	Works	Viable	1.02274	NO	1.17947	NO	1.09358	NO	N/A	53.6214	418.939	123.813	1380	194.298	37.0997	2067	436091	254866	1370	197634	86825.9	2079	77.0368	795.778	236.49	2317	182.736	13.7377	682	672531	373715	2291	174605	64942.7	691	139.862	16.3416	688	134664	51197.9	690
YLR287C-A	RPS30A	Protein component of the small (40S) ribosomal subunit; homologous to mammalian ribosomal protein S30, no bacterial homolog; RPS30A has a paralog, RPS30B, that arose from the whole genome duplication	01_13_17	01_G_09	Not found	Yes	Yes	No aparent change	Partially works	Viable	0.99377	NO	1.16218	NO	1.15157	NO	viable	15.0159	591.457	181.043	1853	502.644	140.802	2419	634374	359711	1890	489388	250759	2447	76.5918	1084.42	342.944	2028	253.842	46.0637	610	996147	536320	2020	248738	109930	607	139.059	15.4066	630	138642	55654.3	629
YKR059W	TIF1	Translation initiation factor eIF4A; DEAD-box RNA helicase that couples ATPase activity to mRNA binding and unwinding; ATP hydrolysis accelerates the recruitment of mRNA during 48S preinitiation complex (PIC) assembly; ATPase activity stimulated by either eIF4G1 or by the PIC in an eIF3g and eIFGi subunit-dependent manner, independent of eIF4E and eIF4G; subunit of the mRNA cap-binding protein co…	01_13_19	01_G_10	Validated	Yes	Yes	Partially works	Works	Viable	1.13438	NO	1.23405	NO	1.31277	NO	viable	50.7938	315.433	152.693	1502	155.213	16.9095	2421	327635	232045	1464	160518	65441.6	2401	76.3279	803.788	230.753	1083	190.273	13.9778	422	711054	404116	1105	190220	67156.7	412	147.175	19.1509	426	145934	56625.8	422
YLR048W	RPS0B	Protein component of the small (40S) ribosomal subunit; RPS0B has a paralog, RPS0A, that arose from the whole genome duplication; required for maturation of 18S rRNA along with Rps0Ap; deletion of either RPS0 gene reduces growth rate, deletion of both genes is lethal; homologous to human ribosomal protein SA and bacterial S2	01_13_21	01_G_11	Validated	Yes	Yes	Partially works	Works	Viable	0.925	NO	0.951822	NO	N/A	N/A	viable	56.1405	568.904	176.998	936	249.518	70.2262	1251	614088	347404	937	280021	141737	1244	80.3583	898.225	315.869	2276	176.427	11.1866	238	842300	475395	2242	180247	57977.7	234	129.282	13.8308	241	134671	43033.6	238
YKL081W	TEF4	Gamma subunit of translational elongation factor eEF1B; stimulates the binding of aminoacyl-tRNA (AA-tRNA) to ribosomes by releasing eEF1A (Tef1p/Tef2p) from the ribosomal complex	01_13_25	01_G_13	Validated	Yes	Yes	Partially works	Works	Viable	1.10873	NO	1.21179	NO	1.19885	NO	viable	44.8847	565.528	253.598	1236	311.692	149.655	1945	592465	396702	1211	320832	209467	1924	85.1648	1278.55	450.836	2093	189.675	21.2871	961	1.15016e+06	677879	2097	181150	72640.3	960	141.804	16.2292	940	133701	49194.3	924
YNL301C	RPL18B	Ribosomal 60S subunit protein L18B; homologous to mammalian ribosomal protein L18, no bacterial homolog; RPL18B has a paralog, RPL18A, that arose from the whole genome duplication	01_13_27	01_G_14	Not found	Yes	Yes	Partially works	Partially works	Viable	1.09344	NO	1.2241	NO	1.23359	NO	viable	52.8806	346.173	115.687	1516	163.115	18.581	2184	354457	193359	1494	168244	65027.8	2164	69.7812	639.083	182.987	1639	193.123	19.9079	1188	555691	286484	1627	179650	72700.6	1173	142.671	20.1706	1198	133362	56279.6	1184
YGL147C	RPL9A	Ribosomal 60S subunit protein L9A; homologous to mammalian ribosomal protein L9 and bacterial L6; RPL9A has a paralog, RPL9B, that arose from a single-locus duplication	01_13_31	01_G_16	Validated	Yes	Yes	Partially works	Works	Altered morphology	0.906432	NO	1.17578	NO	1.33109	NO	viable	41.4187	617.79	249.006	1497	361.909	130.316	1926	573427	351363	1454	347157	196932	1887	81.5996	1136.27	361.168	1360	209.079	33.436	999	928261	525066	1368	177214	77939.4	998	139.025	19.7272	1035	118227	48123.5	1024
YDL229W	SSB1	Cytoplasmic ATPase that is a ribosome-associated molecular chaperone; functions with J-protein partner Zuo1p; may be involved in folding of newly-made polypeptide chains; member of the HSP70 family; interacts with phosphatase subunit Reg1p; SSB1 has a paralog, SSB2, that arose from the whole genome duplication	01_13_33	01_G_17	Not found	Yes	Yes	No aparent change	Partially works	Viable	0.993292	NO	1.25096	NO	1.24165	NO	viable	22.2613	1745.95	834.919	2934	1357.28	622.726	3206	1.61026e+06	1.09113e+06	2889	1.26111e+06	845343	3148	93.3965	3674.9	1262.51	1893	242.67	62.6738	1122	3.09595e+06	1.76187e+06	1886	237465	117284	1134	136.319	17.1125	1156	132116	51853.6	1152
YER131W	RPS26B	Protein component of the small (40S) ribosomal subunit; homologous to mammalian ribosomal protein S26, no bacterial homolog; RPS26B has a paralog, RPS26A, that arose from the whole genome duplication; human homolog can partially complement an RPS26A, RPS26B double null mutant; mutations in the human gene are associated with Diamond-Blackfan anemia	01_13_35	01_G_18	Validated	Yes	Yes	Partially works	Works	Viable	0.928582	NO	1.26287	NO	1.2939	NO	viable	43.6299	701.11	288.491	1090	395.217	136.319	1463	695640	416445	1068	398830	209498	1433	80.4117	1099.07	398.939	1091	215.29	27.3737	970	1.02385e+06	571468	1083	197519	77253.6	972	145.936	20.6048	990	134408	53115.9	982
YML063W	RPS1B	Ribosomal protein of the small (40S) subunit; homologous to mammalian ribosomal protein S3A, no bacterial homolog; RPS1B has a paralog, RPS1A, that arose from the whole genome duplication	01_13_37	01_G_19	Validated	Yes	Yes	Partially works	Works	Viable	0.940615	NO	1.19825	NO	1.14003	NO	viable	35.2085	590.948	141.702	2158	382.884	88.63	2538	561496	278569	2153	367287	180080	2560	80.0362	1070.41	268.544	3238	213.695	17.0082	777	842310	441271	3240	197775	73275.3	778	141.795	14.2783	791	132688	46352.9	778
YOR167C	RPS28A	Protein component of the small (40S) ribosomal subunit; has an extraribosomal function in regulation of RPS28B, in which Rps28Ap binds to a decapping complex via Edc3p, which then binds to RPS28B mRNA leading to its decapping and degradation; homologous to mammalian ribosomal protein S28, no bacterial homolog; RPS28A has a paralog, RPS28B, that arose from the whole genome duplication	01_13_39	01_G_20	Validated	Yes	Yes	Partially works	Works	Viable	1.03449	NO	1.20312	NO	1.34815	NO	viable	33.9166	508.957	166.511	2456	336.336	96.517	3095	484035	269754	2444	317212	168612	3071	78.1482	996.927	282.249	1872	217.846	18.9194	1386	866192	461128	1859	205431	78857	1363	133.589	12.399	1358	125897	47937	1349
YLR406C	RPL31B	Ribosomal 60S subunit protein L31B; associates with karyopherin Sxm1p; loss of both Rpl31p and Rpl39p confers lethality; homologous to mammalian ribosomal protein L31, no bacterial homolog; RPL31B has a paralog, RPL31A, that arose from the whole genome duplication	01_13_47	01_G_24	Validated	Yes	Yes	Partially works	Works	Viable	1.02963	NO	1.17578	NO	1.29323	NO	viable	51.1473	402.855	128.128	2588	196.806	32.8506	2809	379582	201836	2507	188881	84905.5	2821	74.5294	778.842	189.828	3156	198.376	18.5871	1214	620776	322810	3173	186910	79034	1206	141.359	18.7624	1218	134333	58171.4	1205
YMR020W	FMS1	Polyamine oxidase; converts spermine to spermidine, which is required for the essential hypusination modification of translation factor eIF-5A; also involved in pantothenic acid biosynthesis	01_15_01	01_H_01	Validated	No	Inconclusive	No Fluorescence detected	No fluorescence detected	Viable	1.1317	NO	1.26683	NO	1.1309	NO	viable	Not calculated	148.943	7.93646	1584	144.603	8.43443	2284	176177	70577.9	1586	155048	64315.7	2279	Not calculated	218.233	13.2031	3100	182.383	13.4196	588	190555	71882.4	3024	191442	71383	571	141.146	18.1063	584	145054	59790	572
YGR078C	PAC10	Part of the heteromeric co-chaperone GimC/prefoldin complex; complex promotes efficient protein folding	01_15_03	01_H_02	Validated	Yes	Yes	No Fluorescence detected	Works	Viable	0.888074	NO	1.16328	NO	0.569298	NO	viable	9.70441	165.474	10.5774	1375	149.415	7.67792	2125	201638	71769.5	1340	168987	63618.6	2069	29.6282	258.473	21.2447	1555	181.892	13.2134	351	243971	87197.9	1519	199305	75844.7	349	150.455	22.2401	344	163936	66323.4	342
YCR052W	RSC6	Component of the RSC chromatin remodeling complex; essential for mitotic growth; RSC6 has a paralog, SNF12, that arose from the whole genome duplication	01_15_05	01_H_03	Validated	Yes	Yes	Partially works	Works	Essential	0	YES	0	YES	0	YES	inviable	8.65841	158.698	17.0323	1154	144.958	11.7044	1313	182570	99085.5	1154	160633	94998.8	1294	45.7097	261.397	52.9379	592	141.913	4.18585	24	265770	154353	588	86930.6	40593.7	23	107.405	1.29222	24	65856.9	29916	23
YOL098C	SDD3	Putative metalloprotease; overproduction suppresses lethality due to expression of the dominant PET9 allele AAC2-A128P	01_15_07	01_H_04	Validated	Yes	Yes	No Fluorescence detected	Works	Viable	1.24652	NO	1.17122	NO	1.11262	NO	viable	10.1489	170.598	12.0381	2338	153.284	8.80138	2586	170904	75234.4	2288	146290	59777.3	2507	17.5259	258.456	20.3278	3724	213.159	13.6137	1554	217989	87250.9	3634	197433	78385.8	1546	129.979	11.0266	1569	121593	48425.6	1552
YNL002C	RLP7	Nucleolar protein similar to large ribosomal subunit L7 proteins; constituent of 66S pre-ribosomal particles; plays an essential role in processing of precursors to the large ribosomal subunit RNAs; binds junction of ITS2 and ITS2-proximal stem between the 3' end of 5.8S rRNA and the 5' end of 25S rRNA	01_15_09	01_H_05	Validated	Yes	Yes	Control	Works	Essential and synchronized altered morphology	0	YES	0	YES	0.326053	YES	inviable	27.6504	220.073	86.8738	1745	159.222	19.4285	1925	201167	152599	1718	146697	79448.8	1925	54.2329	393.129	179.519	1987	179.924	10.4124	150	334704	250694	1975	162683	70457.7	146	126.615	15.2116	150	119284	56921.3	151
YLR172C	DPH5	Methyltransferase required for synthesis of diphthamide; diphthamide is a modified histidine residue of translation elongation factor 2 (Eft1p or Eft2p); not essential for viability; GFP-Dph5p fusion protein localizes to the cytoplasm	01_15_11	01_H_06	Validated	Yes	Yes	Partially works	Works	Viable	1.07083	NO	1.13223	NO	1.17354	NO	viable	17.1223	182.671	17.3842	1122	151.393	8.67234	1531	197490	80403.7	1110	159023	59030.2	1499	33.207	279.309	29.7679	2815	186.559	13.5512	405	237857	99618.5	2844	178140	68331.4	405	143.182	18.2835	409	137817	56076	410
YPR133C	SPN1	Protein involved in RNA polymerase II transcription; also required for histone modifications and splicing; constitutively recruited to the CYC1 promoter and required for recruitment of chromatin remodeling factors for the expression of CYC1 gene; interacts genetically or physically with RNAP II, TBP, TFIIS, and chromatin remodelling factors; central domain is highly conserved throughout eukaryote…	01_15_13	01_H_07	Validated	Yes	Yes	Partially works	Works	Essential	0.00590873	YES	0	YES	0	YES	inviable	9.32222	171.314	18.2089	469	155.344	11.1957	623	200782	101809	477	192783	96436.8	625	21.2278	245.867	30.5893	878	193.675	22.9153	25	265992	118620	877	208291	84976.2	27	161.557	50.2428	27	172074	67893.6	27
YMR300C	ADE4	Phosphoribosylpyrophosphate amidotransferase (PRPPAT); catalyzes first step of the 'de novo' purine nucleotide biosynthetic pathway; also known as amidophosphoribosyltransferase	01_15_15	01_H_08	Validated	Yes	Yes	Partially works	Works	Essential in synthetic minimal media	0.907001	NO	0	YES	1.2489	NO	competitive fitness decreased	13.6512	169.786	12.7961	1403	146.608	8.50122	1987	181193	76086.5	1400	149652	57238.1	1943	31.3019	260.377	24.0898	1612	178.874	12.8537	277	241869	102134	1602	173908	73719.8	277	146.612	21.5732	277	142938	63272.5	275
YOR262W	GPN2	Putative GTPase with a specific role in RNA pol II and polIII biogenesis; involved in the assembly and subsequent nuclear import of RNA polymerases II and III; required for establishment of sister chromatid cohesion; contains a Gly-Pro-Asn motif in the G domain; similar to Npa3p and Gpn3p; highly conserved across species and homologous to human gene GPN2/ATPBD1B	01_15_19	01_H_10	Validated	Yes	Yes	No Fluorescence detected	Works	Essential	0.0590287	YES	0	YES	0.0441121	YES	inviable	10.3409	167.89	10.663	1792	150.528	8.2901	2260	177539	75561.5	1752	160931	63636.6	2208	19.8762	233.873	18.2044	3035	187.388	15.0012	130	202583	88083.6	2952	247064	91926	133	167.124	44.138	131	211009	90757.2	131
YLR077W	FMP25	Protein required for assembly of respiratory complex III; mitochondrial inner membrane protein; required for an early step in assembly of respiratory complex III (cytochrome bc1 complex); mRNA is targeted to mitochondria	01_15_21	01_H_11	Validated	Yes	Yes	No aparent change	Works	Viable	1.09805	NO	1.27038	NO	1.27599	NO	viable	5.05114	156.359	8.53356	1334	148.461	7.67499	1935	162679	60686.8	1297	155258	52158.9	1889	20.1106	224.147	15.8138	1633	179.069	11.9829	369	206368	78594.8	1590	173740	60525.8	369	144.662	16.2292	369	140669	51958.6	370
YNL241C	ZWF1	Glucose-6-phosphate dehydrogenase (G6PD); catalyzes the first step of the pentose phosphate pathway; involved in adaptation to oxidative stress; negative regulator of nonselective autophagy, independent of Stb5p; protein abundance increases in response to DNA replication stress; homolog of human G6PD which is deficient in patients with hemolytic anemia; human G6PD can complement yeast zwf1 null m…	01_15_23	01_H_12	Validated	Yes	Yes	No aparent change	Works	Essential in respiration media	0.974385	NO	1.08267	NO	0.498721	YES	viable	12.0298	167.02	17.4053	1789	146.927	9.44308	2339	173235	73220.3	1788	148132	58871.5	2323	34.4392	282.457	36.3662	1904	185.181	13.2043	429	254692	104504	1881	170975	69602.8	427	143.077	19.6182	442	134691	58962.2	437
YJL139C	YUR1	Mannosyltransferase involved in protein N-glycosylation; member of the KTR1 family; located in the Golgi apparatus; YUR1 has a paralog, KTR2, that arose from the whole genome duplication	01_15_25	01_H_13	Validated	No	Inconclusive	No Fluorescence detected	No fluorescence detected	Viable	1.07626	NO	1.23361	NO	1.32367	NO	viable	Not calculated	153.222	7.95883	2896	138.278	6.99237	3035	142766	59518.4	2812	124271	51489.5	2997	Not calculated	231.769	12.9009	4065	188.467	14.1618	1163	185681	76791.8	3946	181734	70153.4	1163	138.625	15.8388	1122	132056	48816.9	1123
YDR127W	ARO1	Pentafunctional arom protein; catalyzes steps 2 through 6 in the biosynthesis of chorismate, which is a precursor to aromatic amino acids	01_15_27	01_H_14	Validated	Yes	Yes	Partially works	Works	Essential in synthetic minimal media	0.939339	NO	0	YES	1.18368	NO	viable	15.7146	176.141	15.1259	1881	148.461	7.89323	2300	177111	73958.3	1873	153787	56848	2239	27.3332	267.804	26.1377	3852	194.605	14.8081	148	222623	106072	3852	226787	97272.6	148	173.68	35.6929	147	202621	87329.6	147
YOR090C	PTC5	Mitochondrial type 2C protein phosphatase (PP2C); involved in regulation of pyruvate dehydrogenase activity by dephosphorylating the serine 133 of the Pda1p subunit; localizes to the intermembrane space and is imported via the presequence pathway and processed by the inner membrane protease (Imp1p-Imp2p); acts in concert with kinases Pkp1p and Pkp2p and phosphatase Ptc6p	01_15_29	01_H_15	Validated	Yes	No	No aparent change	No aparent change	Viable	1.05946	NO	1.34375	NO	1.29804	NO	viable	Not calculated	160.87	8.53105	2354	150.669	7.79159	2859	154492	61772.2	2295	145279	53855.6	2783	Not calculated	210.347	21.8885	2083	181.944	14.9237	543	179660	75421.1	2057	174329	64680.4	527	149.234	23.1037	539	144481	57843.2	532
YLR089C	ALT1	Alanine transaminase (glutamic pyruvic transaminase); involved in alanine biosynthesis and catabolism; TOR1-independent role in determining chronological lifespan; expression is induced in the presence of alanine; repression is mediated by Nrg1p; ALT1 has a paralog, ALT2, that arose from the whole genome duplication; Alt2p is catalytically inactive	01_15_33	01_H_17	Validated	Yes	No	No aparent change	No aparent change	Viable	1.04686	NO	1.27556	NO	1.21537	NO	competitive fitness decreased	Not calculated	206.21	30.9082	2503	201.254	25.0831	2970	211537	95729.5	2492	187118	79627.8	3039	Not calculated	331.174	41.8677	3693	322.945	55.3819	1608	264446	116613	3746	287505	124463	1649	131.623	11.1059	1658	117840	46877.2	1645
YLR287C	YLR287C	Putative protein of unknown function; green fluorescent protein (GFP)-fusion protein localizes to the cytoplasm; YLR287C is not an essential gene	01_15_35	01_H_18	Validated	Yes	Yes	Partially works	No fluorescence detected	Viable	0.985267	NO	1.20246	NO	1.3558	NO	viable	11.2178	160.781	9.64342	2980	142.745	7.56416	3171	145941	59454.4	2880	131969	54499.1	3121	9.70196	232.072	16.9284	3993	209.556	13.7609	1347	183569	75829.7	3862	188786	78354.9	1342	135.484	14.8291	1305	120200	48493.3	1295
YKL148C	SDH1	Flavoprotein subunit of succinate dehydrogenase; couples the oxidation of succinate to the transfer of electrons to ubiquinone as part of the TCA cycle and the mitochondrial respiratory chain; FAD binding to Sdh1p is required for the assembly of the succinate dehydrogenase subunits; mutations in human ortholog SDHA are associated with Leigh syndrome and predisposition to several cancers	01_15_37	01_H_19	Not found	Yes	No	No Fluorescence detected	No aparent change	Viable	1.02679	NO	1.20768	NO	1.28324	NO	viable	Not calculated	156.588	8.36781	1962	146.842	7.61008	2414	163312	69802.3	1923	152620	63307.6	2354	Not calculated	237.214	13.1383	3046	187.674	13.3337	481	205442	88172.1	2938	192120	71609.7	473	148.252	19.6911	479	152968	59875	479
YNR051C	BRE5	Ubiquitin protease cofactor; forms deubiquitination complex with Ubp3p that coregulates anterograde and retrograde transport between the ER and Golgi compartments, deubiquitinating COPII and COPI vesicle coat constituents, Sec23p and Sec27p; involved along with Ubp3p in the steady-state retention of Golgi membrane proteins, such as glycosyltransferases; null is sensitive to brefeldin A	01_15_39	01_H_20	Validated	Yes	Yes	Partially works	Partially works	Viable	0.978443	NO	1.01273	NO	0.999225	NO	competitive fitness decreased	24.8253	190.782	18.2497	2349	143.42	8.0831	3179	184889	71982.6	2372	139491	50602.3	3075	34.061	302.896	25.5368	3926	199.727	17.5812	1616	240489	102112	3947	169601	71582.4	1591	175.623	34.7859	1647	151427	67076.1	1616
YMR092C	AIP1	Actin cortical patch component; interacts with the actin depolymerizing factor cofilin; inhibits elongation of aged ADP-actin filaments decorated with cofilin to maintain a high level of assembly-competent actin species; required to restrict cofilin localization to cortical patches; putative regulator of cytokinesis; contains WD repeats; mutations in human homolog WDR1 are associated with cardiac…	01_15_41	01_H_21	Validated	Yes	Yes	Partially works	Works	Viable	1.13126	NO	1.1641	NO	1.25936	NO	viable	15.0838	174.644	13.9669	2692	148.301	7.25523	2900	165337	67825.7	2651	146152	54786.1	2823	20.6339	257.415	21.9192	3983	204.3	15.0321	1181	209781	88165.8	3908	185530	73759.6	1166	136.248	14.4239	1189	123965	49854.7	1163
YDL168W	SFA1	Bifunctional alcohol dehydrogenase and formaldehyde dehydrogenase; formaldehyde dehydrogenase activity is glutathione-dependent; functions in formaldehyde detoxification and formation of long chain and complex alcohols, regulated by Hog1p-Sko1p; protein abundance increases in response to DNA replication stress	01_15_43	01_H_22	Validated	Yes	Yes	No Fluorescence detected	Works	Viable	1.12957	NO	1.18334	NO	1.33035	NO	viable	8.87112	159.14	9.61097	2582	145.022	6.55453	2747	155920	62274.9	2552	143867	53997.8	2735	14.8748	245.979	15.5272	4030	209.39	15.2413	2201	196818	85286.9	3907	186825	78680.5	2140	131.19	12.975	2193	117499	50425.8	2144
YOR181W	LAS17	Actin assembly factor; C-terminal WCA domain activates Arp2/3 complex-mediated nucleation of branched actin filaments, polyproline domain nucleates actin filaments independent of Arp2/3; mutants are defective in endocytosis, bud site selection, cytokinesis; human homolog WAS (Wiskott-Aldrich Syndrome) implicated in severe immunodeficiency; human WAS complements yeast null mutant, but only in pres…	01_15_45	01_H_23	Validated	Yes	Yes	Partially works	Works	Essential	0.560091	NO	0.298817	YES	0	YES	inviable	9.80731	163.806	10.1155	2375	147.741	7.42368	2109	157592	64766.8	2336	145505	56823.7	2062	16.604	230.629	17.7177	2801	192.335	43.5333	69	203179	82724.7	2746	169889	109021	73	204.242	210.021	70	184052	232831	72
YLR410W	VIP1	Bifunctional inositol pyrophosphate kinase and phosphatase; contains an N-terminal PP-InsP kinase domain that phosphorylates inositol hexakisphosphate and heptakisphosphate, and a C-terminal phosphatase domain that hydrolyzes both 1PP-InsP5 and 5PP-InsP5; IP7 levels decrease during starvation, suggesting a role for PP-InsP enzymes in Pi homeostasis; may regulate the dimorphic switch and the funct…	01_15_47	01_H_24	Validated	Yes	Yes	No Fluorescence detected	Works	Viable	1.08196	NO	1.0635	NO	1.34216	NO	viable	8.03893	165.821	10.2742	2789	152.49	7.82365	3027	157293	66347.4	2736	145520	56403.7	2947	25.0246	238.103	17.7036	3226	178.519	13.2873	875	206333	93396.4	3173	183783	65301.2	856	141.084	18.0878	886	145038	56931.6	884
YDL126C	CDC48	AAA ATPase with protein-unfoldase activity; subunit of polyUb-selective segregase complex involved in ERAD, INM-associated degradation (INMAD), mitotic spindle disassembly, macroautophagy, PMN, ribosome-associated degradation, ribophagy, homotypic ER membrane fusion, SCF complex disassembly, cell wall integrity, and telomerase regulation; mobilizes membrane-anchored transcription factors by regul…	01_17_01	01_I_01	Validated	Yes	Yes	Partially works	Works	Essential and synchronized altered morphology	0	YES	0	YES	0	YES	inviable	3.59217	252.486	66.7593	1684	243.417	57.9652	2289	287220	162566	1661	254728	134190	2221	44.0619	384.322	94.3788	3835	214.983	46.3626	73	309981	160651	3766	183290	146932	72	150.283	61.5847	73	132175	117616	73
YMR242C	RPL20A	Ribosomal 60S subunit protein L20A; homologous to mammalian ribosomal protein L18A, no bacterial homolog; RPL20A has a paralog, RPL20B, that arose from the whole genome duplication	01_17_03	01_I_02	Validated	Yes	Yes	Partially works	Works	Viable	0.819362	NO	1.07264	NO	0.771741	NO	viable	60.7734	420.082	164.143	1673	164.784	15.3123	2273	406357	264961	1632	147040	61480.4	2265	76.6889	789.336	273.512	724	184.003	13.0454	903	603576	346158	711	160287	70033.1	903	137.61	17.4996	888	119706	50586.3	893
YPL061W	ALD6	Cytosolic aldehyde dehydrogenase; activated by Mg2+ and utilizes NADP+ as the preferred coenzyme; required for conversion of acetaldehyde to acetate; constitutively expressed; localizes to the mitochondrial outer surface upon oxidative stress; negative regulator of nonselective autophagy; Stb5p directly regulates the expression of ALD6 mRNA and directly binds to the ALD6 promoter	01_17_05	01_I_03	Validated	Yes	Yes	Increase	Partially works	Viable	1.18957	NO	1.04201	NO	1.04131	NO	viable	Not calculated	849.662	424.113	2221	1084.35	510.507	2944	906251	691483	2203	1.06803e+06	732877	2908	42.3215	2118.54	648.974	1557	1221.94	1025.03	239	1.8789e+06	1.05374e+06	1581	1.23542e+06	1.29665e+06	237	145.417	18.3948	239	148461	57977.4	239
YLR333C	RPS25B	Protein component of the small (40S) ribosomal subunit; homologous to mammalian ribosomal protein S25, no bacterial homolog; RPS25B has a paralog, RPS25A, that arose from the whole genome duplication	01_17_07	01_I_04	Validated	Yes	Yes	Partially works	Works	Viable	1.14071	NO	1.24577	NO	1.11908	NO	viable	58.7719	405.958	146.114	2114	167.369	20.3351	3041	411966	243636	2076	161377	69686.7	3060	72.5675	714.852	233.387	3420	196.102	17.3904	497	618806	326552	3392	194515	75637	498	144.317	20.3442	507	141184	59416.9	505
YEL046C	GLY1	Threonine aldolase; catalyzes the cleavage of L-allo-threonine and L-threonine to glycine; involved in glycine biosynthesis	01_17_09	01_I_05	Validated	Yes	Yes	Partially works	Works	Essential in synthetic minimal media	1.06553	NO	0.214428	YES	1.1137	NO	viable	47.7533	478.617	190.667	1837	250.062	95.5654	2345	496949	308458	1801	248779	139734	2319	84.7931	1261.55	376.545	1591	191.841	15.3505	333	1.07838e+06	616103	1629	186880	83015.1	340	176.66	33.034	336	173310	79442.9	335
YML073C	RPL6A	Ribosomal 60S subunit protein L6A; N-terminally acetylated; binds 5.8S rRNA; homologous to mammalian ribosomal protein L6, no bacterial homolog; RPL6A has a paralog, RPL6B, that arose from the whole genome duplication	01_17_11	01_I_06	Validated	Yes	Yes	Partially works	Works	Altered morphology	1.05307	NO	1.08476	NO	0.974719	NO	N/A	36.3087	275.72	68.9882	1848	175.61	16.3726	2376	292857	147069	1836	184363	85625.4	2355	49.5275	393.823	105.601	1956	198.772	22.2801	316	388673	223387	1933	222235	102610	315	151.387	32.1399	314	172412	74037.6	316
YDR155C	CPR1	Cytoplasmic peptidyl-prolyl cis-trans isomerase (cyclophilin); catalyzes the cis-trans isomerization of peptide bonds N-terminal to proline residues; binds the drug cyclosporin A; N-terminally propionylated in vivo; protein abundance increases in response to DNA replication stress	01_17_13	01_I_07	Validated	Yes	Yes	Partially works	Works	Viable	1.12601	NO	1.15114	NO	1.21775	NO	viable	54.9961	492.325	226.117	1489	221.566	89.4635	2114	512827	367826	1472	228509	135723	2100	81.9231	1046.57	402.933	2331	189.187	16.1744	432	905136	526074	2297	187115	65518.3	432	147.7	19.5593	436	144317	55641.5	433
YOR375C	GDH1	NADP(+)-dependent glutamate dehydrogenase; synthesizes glutamate from ammonia and alpha-ketoglutarate; rate of alpha-ketoglutarate utilization differs from Gdh3p; expression regulated by nitrogen and carbon sources; GDH1 has a paralog, GDH3, that arose from the whole genome duplication	01_17_17	01_I_09	Validated	Yes	Yes	Partially works	Works	Viable	1.10902	NO	1.23863	NO	1.19713	NO	competitive fitness decreased	28.1992	219.619	41.7002	1456	157.688	9.07655	2158	224854	102859	1458	155418	61673.4	2131	52.1945	381.77	75.3696	3547	182.507	14.9526	244	321237	150679	3556	164478	71150.5	242	158.877	26.0277	246	142786	66920.3	242
YDR099W	BMH2	14-3-3 protein, minor isoform; involved in post-transcriptional control of the proteome; binds to both proteins and to DNA, including replication origins; regulates multiple processes including exocytosis, vesicle transport, Ras/MAPK and rapamycin-sensitive signaling and meiotic commitment; protein abundance and relative distribution to the nucleus increase upon DNA replication stress; abundance …	01_17_21	01_I_11	Validated	Yes	Yes	Partially works	Works	Viable	1.1023	NO	1.21201	NO	1.25853	NO	viable	38.6133	228.864	44.0188	2537	140.492	8.7139	3132	218237	102023	2506	132517	53476.1	3070	58.5329	423.806	74.9963	2272	175.74	14.2214	305	364050	159162	2279	170863	67788	302	154.844	28.2862	307	149824	65107.5	302
YGR180C	RNR4	Ribonucleotide-diphosphate reductase (RNR) small subunit; the RNR complex catalyzes the rate-limiting step in dNTP synthesis and is regulated by DNA replication and DNA damage checkpoint pathways via localization of the small subunits; relocalizes from nucleus to cytoplasm upon DNA replication stress; RNR4 has a paralog, RNR2, that arose from the whole genome duplication	01_17_25	01_I_13	Validated	Yes	Yes	Partially works	Partially works	Viable	0.883877	NO	1.11599	NO	0.949925	NO	viable	66.0515	616.411	261.7	1830	209.262	60.1949	2425	644951	399573	1816	210676	107056	2430	71.7576	904.833	319.182	3706	255.547	62.1031	539	766523	427825	3695	306472	144730	552	155.448	24.6539	569	182729	79653.9	562
YGR192C	TDH3	Glyceraldehyde-3-phosphate dehydrogenase (GAPDH), isozyme 3; involved in glycolysis and gluconeogenesis; tetramer that catalyzes the reaction of glyceraldehyde-3-phosphate to 1,3 bis-phosphoglycerate; detected in the cytoplasm and cell wall; GAPDH-derived antimicrobial peptides secreted by S. cerevisiae are active against a wide variety of wine-related yeasts and bacteria; moonlighting role as an…	01_17_29	01_I_15	Not found	Yes	Yes	No aparent change	Partially works	Viable	1.09055	NO	1.23766	NO	1.18356	NO	viable	9.9876	8982.25	4220.37	1276	8085.14	4041.77	1939	9.49096e+06	6.32008e+06	1268	8.30801e+06	6.02141e+06	1911	67.4879	10628.3	8796.92	2555	3455.5	12154.6	427	8.84848e+06	1.00597e+07	2487	3.0966e+06	1.37922e+07	421	156.259	27.7804	431	144956	63026.2	428
YOR234C	RPL33B	Ribosomal 60S subunit protein L33B; rpl33b null mutant exhibits normal growth while rpl33a rpl33b double null mutant is inviable; homologous to mammalian ribosomal protein L35A, no bacterial homolog; RPL33B has a paralog, RPL33A, that arose from the whole genome duplication	01_17_31	01_I_16	Validated	Yes	Yes	Partially works	Partially works	Altered morphology	1.04729	NO	1.05392	NO	N/A	N/A	viable	43.7219	314.689	55.0916	1237	177.101	15.021	1674	299946	126222	1252	176598	59240.9	1670	61.3023	499.123	89.0443	3254	193.149	15.8615	661	393966	167439	3266	188641	67121.6	651	116.686	6.97444	662	115120	41444	663
YKL216W	URA1	Dihydroorotate dehydrogenase; catalyzes the fourth enzymatic step in the de novo biosynthesis of pyrimidines, converting dihydroorotic acid into orotic acid	01_17_33	01_I_17	Validated	Yes	Yes	Partially works	Works	Viable	1.06426	NO	1.27076	NO	1.18619	NO	viable	54.8757	567.027	292.582	2375	255.867	141.283	2697	541457	390434	2330	247373	181637	2687	82.8605	1038.06	500.309	3032	177.919	12.5411	1195	882401	633037	2990	172232	68703.1	1176	142.015	19.681	1191	136709	56654.6	1164
YML026C	RPS18B	Protein component of the small (40S) ribosomal subunit; homologous to mammalian ribosomal protein S18 and bacterial S13; RPS18B has a paralog, RPS18A, that arose from the whole genome duplication; protein abundance increases in response to DNA replication stress	01_17_35	01_I_18	Not found	Yes	Yes	Partially works	Works	Viable	0.963725	NO	1.21728	NO	1.28931	NO	viable	36.2706	276.391	55.09	1393	176.143	20.2291	1921	265480	119632	1399	177961	66680.3	1920	57.4925	465.951	77.8153	2062	198.064	14.7591	932	397241	174187	2094	180368	66512.8	939	140.242	15.6237	928	129987	47495.8	939
YDR226W	ADK1	Adenylate kinase, required for purine metabolism; controls ATP homeostasis; localized to the cytoplasm and the mitochondria; lacks cleavable signal sequence; protein abundance increases in response to DNA replication stress; mutations affecting Adk1p catalytic activity deregulate expression of phosphate utilization genes PHO5 and PHO84; human homolog AK1 can complement yeast adk1 mutant	01_17_37	01_I_19	Validated	Yes	Yes	Partially works	Works	Viable	0.620725	NO	0.96022	NO	0.531293	NO	viable	43.8534	261.728	73.3412	1674	146.952	9.45297	2300	268137	143467	1662	155073	60820	2278	61.3351	499.564	127.603	2559	193.156	18.8116	713	431564	225528	2554	202335	90607.6	708	166.569	36.3308	713	175136	89419.8	710
YDL082W	RPL13A	Ribosomal 60S subunit protein L13A; not essential for viability; homologous to mammalian ribosomal protein L13, no bacterial homolog; RPL13A has a paralog, RPL13B, that arose from the whole genome duplication	01_17_39	01_I_20	Validated	Yes	Yes	Partially works	Works	Viable	1.07222	NO	1.79166	NO	N/A	N/A	viable	55.596	339.852	72.3096	2333	150.908	8.38673	2835	294324	145902	2353	140394	50219.2	2735	68.1781	567.929	141.192	1774	180.726	14.3793	395	470844	240405	1777	164433	65519.3	385	115.991	9.63204	388	106807	42954.4	382
YJR009C	TDH2	Glyceraldehyde-3-phosphate dehydrogenase (GAPDH), isozyme 2; involved in glycolysis and gluconeogenesis; tetramer that catalyzes reaction of glyceraldehyde-3-phosphate to 1,3 bis-phosphoglycerate; detected in cytoplasm and cell wall; protein abundance increases in response to DNA replication stress; GAPDH-derived antimicrobial peptides are active against a wide variety of wine-related yeasts and …	01_17_41	01_I_21	Not found	Yes	Yes	No aparent change	Partially works	Viable	1.10547	NO	1.08225	NO	1.21331	NO	viable	18.6601	1474.64	926.261	2039	1199.47	749.009	2259	1.46412e+06	1.25122e+06	2035	1.17627e+06	980118	2245	72.7895	2428.61	1221.98	2979	660.837	829.143	539	2.11704e+06	1.53277e+06	2975	643110	938891	543	147.64	21.507	559	142678	55994.1	560
YFL034C-A	RPL22B	Ribosomal 60S subunit protein L22A; required for translation of long 5' UTR of IME1 mRNA and meiotic entry; autoregulates splicing of its pre-m-RNA; homologous to mammalian ribosomal protein L22, no bacterial homolog; RPL22B has a paralog, RPL22A, that arose from the whole genome duplication	01_17_43	01_I_22	Validated	Yes	Yes	Partially works	Works	Viable	1.10644	NO	1.18214	NO	1.29382	NO	viable	31.3867	219.987	44.1011	2084	150.941	8.17058	1975	209193	97726	2075	145910	57701	1921	46.0108	356.949	76.8139	2761	192.714	17.5951	2051	315768	146601	2762	181144	81485.7	2052	134.46	14.7558	1986	124793	54398.7	1985
YPR074C	TKL1	Transketolase; catalyzes conversion of xylulose-5-phosphate and ribose-5-phosphate to sedoheptulose-7-phosphate and glyceraldehyde-3-phosphate in the pentose phosphate pathway; needed for synthesis of aromatic amino acids; TKL1 has a paralog, TKL2, that arose from the whole genome duplication	01_17_45	01_I_23	Validated	Yes	Yes	Partially works	Works	Essential in synthetic minimal media	1.01906	NO	0.154334	YES	1.08077	NO	competitive fitness decreased	38.3106	243.862	83.1559	1706	150.437	12.2854	2426	253741	144654	1701	157875	60774.8	2407	59.177	489.974	200.946	2830	200.022	17.067	730	441803	275020	2823	204852	82886.6	716	151.234	25.2838	724	155800	66206.3	715
YHR114W	BZZ1	SH3 domain protein implicated in regulating actin polymerization; able to recruit actin polymerization machinery through its SH3 domains; colocalizes with cortical actin patches and Las17p; interacts with type I myosins	01_19_01	01_J_01	Validated	Yes	Yes	Partially works	Works	Viable	1.1748	NO	1.25417	NO	1.19718	NO	viable	6.92262	168.978	8.61534	1517	157.28	8.27136	2096	199058	76182.4	1538	172254	66446.6	2029	21.789	222.947	14.6511	3923	174.37	13.2074	2610	183132	72577	3861	152137	67427.8	2545	137.476	16.4524	2613	120058	54707.1	2542
YDR388W	RVS167	Calmodulin-binding actin-associated protein; roles in endocytic membrane tabulation and constriction, and exocytosis; N-BAR domain protein that interacts with Rvs161p to regulate actin cytoskeleton, endocytosis, and viability following starvation or osmotic stress; recruited to bud tips by Gyl1p and Gyp5p during polarized growth; homolog of mammalian amphiphysin; necessary for efficient trafficki…	01_19_05	01_J_03	Validated	Yes	Yes	Partially works	Works	Essential in respiration media	1.09717	NO	1.17694	NO	0.0161194	YES	viable	13.8036	173.647	14.7866	1621	149.678	9.10225	2169	199345	80948.7	1603	159295	68067.3	2152	30.3286	254.987	24.8893	607	177.653	18.019	511	248287	88053	597	180013	77950.2	514	164.735	59.365	516	166742	89566.9	515
YMR012W	CLU1	Subunit of the eukaryotic translation initiation factor 3 (eIF3); component of unknown function; deletion causes defects in mitochondrial organization but not in growth or translation initiation; can rescue cytokinesis and mitochondrial organization defects of the Dictyostelium cluA- mutant; eIF3 is also involved in programmed stop codon readthrough	01_19_07	01_J_04	Validated	Yes	Yes	Partially works	Works	Viable	1.24179	NO	1.20835	NO	1.17127	NO	viable	32.4543	221.091	37.4923	2238	149.337	7.69009	2749	216723	100899	2213	140948	57025.2	2690	48.983	345.53	53.8684	2063	176.279	14.6291	882	312778	123345	2071	160723	63997.2	856	134.948	18.3157	875	123686	51714.3	860
YNL138W	SRV2	Cyclase-associated protein, CAP; N-terminus binds adenylate cyclase and facilitates activation by RAS; N-terminus forms novel hexameric star-shaped shuriken structures that directly catalyze cofilin-mediated severing of actin filaments; C-terminus binds and recycles cofilin bound, ADP-actin monomers, facilitating regulation of actin dynamics and cell morphogenesis; N- and C-termini can function a…	01_19_09	01_J_05	Validated	Yes	Yes	Partially works	Works	Altered morphology	0.923908	NO	0.953553	NO	1.01952	NO	viable	9.60519	167.306	13.3174	1274	151.236	8.50953	1669	173129	77841.8	1276	155738	63038.7	1647	26.8439	251.555	23.6127	1643	184.028	26.2834	160	229326	95461.8	1617	172980	79575.2	163	189.202	100.481	162	180035	124350	164
YPL017C	IRC15	Microtubule associated protein; regulates microtubule dynamics; required for accurate meiotic chromosome segregation; null mutant displays large budded cells due to delayed mitotic progression, increased levels of spontaneous Rad52 foci; IRC15 has a paralog, LPD1, that arose from the whole genome duplication	01_19_11	01_J_06	Validated	No	Inconclusive	Unexpected signal	No fluorescence detected	Viable	1.25951	NO	1.14388	NO	1.23567	NO	viable	Not calculated	161.488	9.32668	730	151.646	8.21479	899	174634	71888.1	724	165779	62104.3	879	Not calculated	214.264	12.8846	533	178.857	15.4578	505	214423	70521.3	515	175420	74353.8	495	148.258	25.2431	500	145905	65363.3	493
YIL034C	CAP2	Beta subunit of the capping protein heterodimer (Cap1p and Cap2p); capping protein (CP) binds to the barbed ends of actin filaments preventing further polymerization; localized predominantly to cortical actin patches and the cytokinetic contractile ring; protein increases in abundance and relocalizes from bud neck to plasma membrane upon DNA replication stress	01_19_13	01_J_07	Validated	Yes	Yes	Partially works	Works	Viable	1.23809	NO	1.23298	NO	1.25211	NO	viable	12.7124	169.316	10.8982	1411	147.792	8.74687	1953	175220	70487.5	1418	150578	58901.4	1935	26.6062	239.082	19.0963	1423	175.472	13.8495	525	216862	77860.8	1409	162161	67321	517	162.263	29.0369	527	149388	66975	514
YOL016C	CMK2	Calmodulin-dependent protein kinase; negative feedback controller of calcium/calcineurin signalling pathway, also has additional Crz1-independent role in promoting calcium tolerance; amino acid sequence similar to mammalian Cam Kinase II; CMK2 has a paralog, CMK1, that arose from the whole genome duplication	01_19_15	01_J_08	Validated	No	Inconclusive	No Fluorescence detected	No fluorescence detected	Viable	1.15869	NO	1.16159	NO	1.27125	NO	viable	Not calculated	159.992	10.795	1427	145.064	9.67088	1950	169753	68990.7	1427	146905	60074.2	1940	Not calculated	223.581	15.7024	1990	180.912	13.439	819	204888	73391.9	1932	171370	62746.7	802	143.443	19.8158	822	135884	55083.9	816
YLR380W	CSR1	Phosphatidylinositol transfer protein; has a potential role in regulating lipid and fatty acid metabolism under heme-depleted conditions; interacts specifically with thioredoxin peroxidase; may have a role in oxidative stress resistance; protein abundance increases in response to DNA replication stress	01_19_17	01_J_09	Validated	Yes	Yes	No Fluorescence detected	Works	Viable	1.13099	NO	1.22574	NO	1.21841	NO	viable	10.7318	162.585	12.3755	2462	145.136	9.13519	3180	163454	70087.5	2455	139916	60443.2	3172	27.6795	247.979	16.6026	3962	179.34	15.0406	588	200883	81990.3	3866	168022	64015.8	575	148.736	24.7036	592	139523	58085.4	580
YDR300C	PRO1	Gamma-glutamyl kinase; catalyzes the first step in proline biosynthesis; required for nitrogen starvation-induced ribophagy but not for nonselective autophagy; PRO1 has a paralog, YHR033W, that arose from the whole genome duplication	01_19_19	01_J_10	Validated	Yes	Yes	Partially works	Works	Essential and altered morphology	0.0699024	YES	0	YES	1.20089	NO	viable	18.9765	182.064	17.2842	1302	147.515	8.04589	1727	183332	73470	1287	152787	53579.6	1671	33.6673	284.045	29.0721	1953	188.415	14.1552	110	245746	100984	1963	201528	96030.5	111	130.711	17.0744	109	141628	58931.5	109
YLR433C	CNA1	Calcineurin A; one isoform (the other is Cmp2p) of the catalytic subunit of calcineurin, a Ca++/calmodulin-regulated protein phosphatase which regulates Crz1p (a stress-response transcription factor), the other calcineurin subunit is CNB1; regulates the function of Aly1p alpha-arrestin; CNA1 has a paralog, CMP2, that arose from the whole genome duplication	01_19_21	01_J_11	Validated	No	Inconclusive	No Fluorescence detected	No fluorescence detected	Viable	1.08457	NO	1.21686	NO	1.2505	NO	viable	Not calculated	166.448	8.95186	1619	151.974	6.49025	2099	160799	63572.5	1579	154862	54156.6	2077	Not calculated	222.917	16.4274	2585	194.652	14.1164	1594	189459	77288.4	2519	179497	68461.1	1569	134.277	15.0754	1608	124037	49272.7	1581
YPL184C	MRN1	mRNA-binding protein; binds to the 3'UTR of cell wall-related mRNAs and destabilizes these mRNAs during stress, acting antagonistically to Nab6p; links cell wall homeostasis to mitochondrial structure and function; binds specific categories of mRNAs, including those that contain upstream open reading frames (uORFs) and internal ribosome entry sites (IRES); interacts genetically with chromatin rem…	01_19_23	01_J_12	Validated	Yes	Yes	Partially works	Works	Viable	1.02395	NO	1.29105	NO	1.19521	NO	viable	15.7706	181.629	14.8069	1891	152.985	9.03812	2443	183190	69739.3	1854	154432	55689.7	2356	29.481	260.815	23.8843	2239	183.924	14.4444	264	221792	89439.5	2255	173499	58495.1	256	160.142	27.7997	267	150935	60272.4	266
YDL171C	GLT1	NAD(+)-dependent glutamate synthase (GOGAT); synthesizes glutamate from glutamine and alpha-ketoglutarate; with Gln1p, forms the secondary pathway for glutamate biosynthesis from ammonia; expression regulated by nitrogen source; assembles into filaments as cells approach stationary phase and under cytosolic acidification and starvation conditions	01_19_25	01_J_13	Validated	Yes	Yes	Partially works	Works	Viable	1.07278	NO	1.1705	NO	1.2795	NO	viable	24.4833	190.056	24.9458	2323	143.524	7.99746	2557	176927	79189.4	2248	133553	55469.4	2476	37.7346	296.692	37.2776	2339	184.736	14.9084	1001	248486	104402	2326	168385	67104.3	974	150.05	24.1973	999	138481	58807.8	983
YLR257W	YLR257W	Protein of unknown function; protein abundance increases in response to DNA replication stress	01_19_27	01_J_14	Validated	Yes	Yes	Partially works	Works	Viable	1.0989	NO	1.25124	NO	1.34738	NO	viable	14.1315	167.186	14.5566	1625	143.561	8.42384	2310	174109	70022.2	1617	148656	56942.9	2250	22.3975	234.796	21.9379	4091	182.208	13.7356	700	203886	89902.5	4091	179386	68311	714	146.408	21.7827	725	142838	57464	710
YGR241C	YAP1802	Protein of the AP180 family, involved in clathrin cage assembly; binds Pan1p and clathrin; YAP1802 has a paralog, YAP1801, that arose from the whole genome duplication	01_19_29	01_J_15	Validated	Yes	Yes	Partially works	Works	Viable	1.07499	NO	1.26741	NO	1.19546	NO	viable	9.73234	171.767	10.4133	2067	155.05	7.43375	2726	173651	66647.8	2011	150602	58109.4	2653	21.5613	233.227	18.54	2277	182.94	13.2486	877	207178	78027.5	2232	167735	62192.7	864	149.668	20.7179	884	137537	56195.6	871
YPL239W	YAR1	Nucleocytoplasmic shuttling assembly chaperone; co-translationally associates with nascent Rps3p in the cytoplasm and delivers it to pre-ribosomal subunits in the nucleus; required for 40S ribosomal subunit nuclear export, biogenesis and adaptation to osmotic and oxidative stress; contains ankyrin-repeats; expression repressed by heat shock	01_19_31	01_J_16	Validated	Yes	Yes	No Fluorescence detected	Works	Viable	0.688289	NO	0.905164	NO	0.75289	NO	viable	13.7706	170.257	10.2294	2237	146.811	5.6672	2704	151129	62740.2	2192	133375	52052.8	2646	26.3937	245.853	22.053	1402	180.963	11.266	538	209286	80073.2	1375	169294	56389.3	532	147.852	19.3458	542	139536	47175.8	532
YBR200W	BEM1	Protein containing SH3-domains; involved in establishing cell polarity and morphogenesis; functions as a scaffold protein for complexes that include Cdc24p, Ste5p, Ste20p, and Rsr1p	01_19_33	01_J_17	Validated	Yes	Yes	Partially works	Works	Altered morphology	0.764573	NO	0.580009	NO	0.596745	NO	viable	8.6306	157.825	8.73484	2794	144.203	7.91491	3193	145602	57880.2	2695	128582	54565.9	3094	15.3555	229.514	27.8756	1970	194.271	45.9202	168	203954	82203.2	1970	165472	116270	168	190.288	105.197	163	156191	138527	161
YGL110C	CUE3	Subunit of ribosome-associated quality control trigger complex (RQT); has a CUE domain that binds ubiquitin, which may facilitate intramolecular monoubiquitination	01_19_35	01_J_18	Validated	No	Inconclusive	No Fluorescence detected	No fluorescence detected	Viable	1.03498	NO	1.23766	NO	1.18882	NO	viable	Not calculated	156.359	8.44138	2246	137.387	6.2651	2928	150839	63505.6	2228	130232	50606	2875	Not calculated	223.672	14.7371	2473	178.504	13.0659	627	191976	79534.7	2471	175471	65790	637	150.661	23.9237	637	147084	61108.2	635
YPL204W	HRR25	Conserved casein kinase, monopolin subunit; regulates diverse events including vesicular traffic, DNA repair, CVT pathway, cohesion cleavage, attachment of sister kinetochores at meiosis I, exit from meiosis II, and ribosomal subunit biogenesis; binds the RNAPII CTD; phosphorylates COPII coat subunits; interacts with Sit4p phosphatase; antagonizes calcineurin signaling, reducing nuclear accumulat…	01_19_37	01_J_19	Validated	Yes	Yes	Partially works	Works	Essential	0.293997	YES	0.402125	YES	0.200121	YES	inviable	11.7845	175.033	16.3172	876	154.406	8.77096	1158	186140	79539.2	852	166467	59475.6	1124	29.5498	257.444	24.3238	2764	181.37	13.1901	761	228511	89225.1	2701	157324	67046.3	749	144.82	29.1819	744	126897	59316.2	746
YBR169C	SSE2	Member of Hsp110 subclass of the heat shock protein 70 (HSP70) family; serves as nucleotide exchange factor to load ATP onto the SSA class of cytosolic Hsp70s; may be involved in protein folding; localized to the cytoplasm; SSE2 has a paralog, SSE1, that arose from the whole genome duplication	01_19_39	01_J_20	Validated	Yes	Yes	No aparent change	Works	Viable	1.09416	NO	1.20028	NO	1.23253	NO	viable	6.91573	151.249	9.41537	1861	140.789	7.44744	2585	158088	59190.9	1807	145623	52582.1	2501	17.907	220.48	14.7682	3723	180.999	12.9044	652	180242	75262.7	3629	176016	62602.1	641	144.15	19.0202	655	140663	54110.3	653
YER149C	PEA2	Coiled-coil 12S polarisome subunit; required for polarity establishment, apical bud growth, shmoo formation, filamentous differentiation; involved in Bni1p localization at sites of polarized growth, controlling polarized assembly of actin cables; role in apical growth affects diploid-specific bipolar bud site selection; retains Slt2p at bud tip to regulate ER inheritance; role in Ca2+ influx, cel…	01_19_41	01_J_21	Validated	Yes	Yes	Partially works	Works	Viable	1.19729	NO	1.17282	NO	1.254	NO	viable	7.2794	161.622	8.54619	1746	149.857	7.21326	2297	166728	56914.4	1712	157517	52143.3	2232	19.2819	234.501	14.0725	324	189.285	14.0629	974	231869	79338.4	319	176645	70480.2	945	149.524	21.6537	978	141577	60214.8	966
YGR187C	HGH1	Chaperone protein for translation factor eEF2; involved in biogenesis of eukaryotic Elongation Factor 2 (Eft1p, Eft2p); green fluorescent protein (GFP)-fusion protein localizes to the cytoplasm; similar to mammalian BRP16 (Brain protein 16); relative distribution to the nucleus increases upon DNA replication stress	01_19_43	01_J_22	Validated	Yes	Yes	Partially works	Works	Viable	1.00863	NO	1.12858	NO	1.24581	NO	viable	20.1333	173.244	18.7363	2058	138.364	5.78429	2467	176646	70980.9	2013	141606	49264.1	2420	34.9089	281.407	30.1952	3019	183.171	12.0176	771	246764	106390	3043	189830	70427	776	144.052	17.8963	777	149369	58012	773
YDR479C	PEX29	ER-resident protein involved in peroxisomal biogenesis; ER-localized protein that associates with peroxisomes; interacts with Pex30p and reticulons Rtn1p and Yop1p to regulate peroxisome biogenesis from the ER; role in peroxisomal-destined vesicular flow from the ER; regulates peroxisomal size, number and distribution; Pex28p and Pex29p may act at steps upstream of those mediated by Pex30p, Pex31…	01_19_45	01_J_23	Validated	No	Inconclusive	No Fluorescence detected	No fluorescence detected	Viable	1.13719	NO	1.18449	NO	1.1675	NO	viable	Not calculated	160.737	7.88693	2396	149.671	6.42028	2470	157347	58840.8	2326	149965	51996.1	2430	Not calculated	218.046	14.2927	2655	178.203	14.8261	719	191969	74811.4	2577	179773	71504	712	141.872	20.256	720	142578	58902.1	708
YOR164C	GET4	Protein involved in inserting tail-anchored proteins into ER membranes; forms a complex with Mdy2p; highly conserved across species and homologous to human gene C7orf20	01_19_47	01_J_24	Validated	No	Inconclusive	Unexpected signal	No fluorescence detected	Viable	1.15407	NO	1.24075	NO	1.20272	NO	competitive fitness decreased	Not calculated	163.467	8.50589	2964	149.731	6.77661	2846	151503	62865.5	2930	140277	55246.6	2826	Not calculated	225.417	11.3939	3992	189.32	13.3035	1580	174988	73935.8	3923	175126	73577.7	1570	133.571	14.7599	1591	124087	53895.5	1564
YLR058C	SHM2	Cytosolic serine hydroxymethyltransferase; converts serine to glycine plus 5,10 methylenetetrahydrofolate; major isoform involved in generating precursors for purine, pyrimidine, amino acid, and lipid biosynthesis	01_21_01	01_K_01	Validated	Yes	Yes	Partially works	Works	Viable	1.11193	NO	1.0144	NO	1.14591	NO	competitive fitness decreased	48.8403	467.402	203.408	1631	239.121	90.0331	2064	522032	369590	1609	257545	155933	2072	80.3864	965.782	328.846	3099	189.425	22.6817	713	844300	454506	3063	193149	90611	717	147.418	22.4801	707	151095	71128.6	717
YEL054C	RPL12A	Ribosomal 60S subunit protein L12A; rpl12a rpl12b double mutant exhibits slow growth and slow translation; homologous to mammalian ribosomal protein L12 and bacterial L11; RPL12A has a paralog, RPL12B, that arose from the whole genome duplication	01_21_03	01_K_02	Validated	Yes	Yes	Partially works	Works	Viable	0.888498	NO	1.21933	NO	0.886567	NO	viable	47.3143	555.569	202.274	1168	292.705	95.6172	1571	610780	362270	1142	303503	159189	1559	84.2232	1189.74	354.864	838	187.702	15.4828	588	1.03721e+06	568753	836	184376	74597.6	581	141.224	16.6695	582	139398	55114.6	576
YJL052W	TDH1	Glyceraldehyde-3-phosphate dehydrogenase (GAPDH), isozyme 1; involved in glycolysis and gluconeogenesis; tetramer that catalyzes the reaction of glyceraldehyde-3-phosphate to 1,3 bis-phosphoglycerate; detected in the cytoplasm and cell wall; protein abundance increases in response to DNA replication stress; GAPDH-derived antimicrobial peptides secreted by S. cerevisiae are active against a wide v…	01_21_05	01_K_03	Validated	Yes	Yes	Partially works	Works	Viable	1.27081	NO	1.3012	NO	0.962504	NO	viable	16.0712	187.827	26.0377	1202	157.641	14.3392	1643	233723	110828	1216	193542	88809.5	1642	38.3182	290.963	124.37	1537	179.471	16.9597	456	280805	171123	1530	184895	86534.9	457	143.405	21.6381	447	149667	72580.1	459
YPR041W	TIF5	Translation initiation factor eIF5; functions as both a GTPase-activating protein (GAP) that stimulates the hydrolysis of GTP bound to eIF-2, as part of the 43S preinitiation complex, and as a GDP dissociation inhibitor (GDI) to prevent recycling of eIF2; human ortholog eIF5 complements the yeast null mutant	01_21_07	01_K_04	Validated	Yes	Yes	Partially works	Works	Essential	0	YES	0	YES	0	YES	inviable	26.5721	218.701	51.7374	425	160.588	9.53095	637	264543	134057	430	206188	85112.3	634	62.446	425.157	94.8857	1236	159.663	29.9993	18	412845	199772	1232	137674	82976.1	17	122.898	29.3181	18	115432	78539.6	18
YDR050C	TPI1	Triose phosphate isomerase, abundant glycolytic enzyme; mRNA half-life is regulated by iron availability; transcription is controlled by activators Reb1p, Gcr1p, and Rap1p through binding sites in the 5' non-coding region; inhibition of Tpi1p activity by PEP (phosphoenolpyruvate) stimulates redox metabolism in respiring cells; E104D mutation in human homolog TPI1 causes a rare autosomal disease; …	01_21_09	01_K_05	Validated	Yes	Yes	No aparent change	Works	Essential in synthetic minimal media	0.757488	NO	0	YES	0.873383	NO	inviable	23.8313	1375.41	657.529	1563	1047.64	540.501	2016	1.42593e+06	1.00367e+06	1538	1.06958e+06	730133	1997	90.7539	2612.72	941.896	2350	241.574	40.8313	82	2.19374e+06	1.28734e+06	2353	271716	136514	81	174.689	39.5348	80	195587	108618	79
YLR196W	PWP1	Protein with WD-40 repeats involved in rRNA processing; associates with rDNA chromatin in H4-tail-dependent manner; associates with trans-acting ribosome biogenesis factors; similar to beta-transducin superfamily	01_21_11	01_K_06	Validated	Yes	Yes	Partially works	Works	Essential	0.231749	YES	0.0767409	YES	0	YES	inviable	22.4521	209.463	32.8972	1084	162.434	20.6568	1589	201835	90308.3	1087	155044	70251.8	1587	43.0573	309.539	56.9684	1038	176.26	49.2833	145	261401	106621	1043	143566	82224.5	145	140.134	26.2665	151	111387	45461.4	146
YCR012W	PGK1	3-phosphoglycerate kinase; catalyzes transfer of high-energy phosphoryl groups from the acyl phosphate of 1,3-bisphosphoglycerate to ADP to produce ATP; key enzyme in glycolysis and gluconeogenesis	01_21_13	01_K_07	Validated	Yes	Yes	No aparent change	Partially works	Essential in synthetic minimal media	1.03417	NO	0.145158	YES	1.27929	NO	inviable	29.0096	1748.01	1091.76	1485	1240.92	850.153	1878	1.76884e+06	1.53192e+06	1463	1.27885e+06	1.13763e+06	1866	93.2719	3874.61	1499.87	1056	260.689	64.6857	97	3.51887e+06	2.02632e+06	1043	300890	148880	100	208.548	41.9982	97	238367	91847.4	100
YFR004W	RPN11	Metalloprotease subunit of 19S regulatory particle; part of 26S proteasome lid; couples the deubiquitination and degradation of proteasome substrates; involved, independent of catalytic activity, in fission of mitochondria and peroxisomes; protein abundance increases in response to DNA replication stress	01_21_15	01_K_08	Validated	Yes	Yes	Partially works	Works	Essential and synchronized altered morphology	0.00347959	YES	0	YES	0.259856	YES	inviable	27.4356	220.387	31.4336	1225	159.923	8.3902	1628	234278	79740.9	1202	168690	56783	1572	41.2015	321.766	67.6473	1287	189.193	42.9864	110	316358	139689	1303	161919	97678.4	109	181.081	99.2085	104	159138	127639	106
YLR441C	RPS1A	Ribosomal protein of the small (40S) subunit; homologous to mammalian ribosomal protein S3A, no bacterial homolog; RPS1A has a paralog, RPS1B, that arose from the whole genome duplication	01_21_17	01_K_09	Validated	Yes	Yes	Partially works	Works	Viable	1.03704	NO	1.17147	NO	1.2314	NO	viable	45.5816	560.842	213.944	2152	305.201	106.561	2618	522503	317107	2122	293154	166158	2595	82.3239	1045.39	385.298	2761	184.784	17.9011	656	871056	510091	2714	170006	68153.9	637	154.024	30.1536	645	144062	64214.3	642
YPL111W	CAR1	Arginase, catabolizes arginine to ornithine and urea; expression responds to both induction by arginine and nitrogen catabolite repression; disruption decreases production of carcinogen ethyl carbamate during wine fermentation and also enhances freeze tolerance	01_21_19	01_K_10	Validated	Yes	Yes	Partially works	Works	Viable	1.14524	NO	1.19264	NO	0.992928	NO	viable	10.0155	169.432	12.9633	3042	152.462	7.86292	2698	157718	65787.7	2972	145343	56675.2	2631	28.1066	245.124	26.2571	3711	176.228	13.0118	468	197837	87794.6	3655	171398	58751	468	148.663	19.4484	472	144359	53261.3	472
YDR353W	TRR1	Cytoplasmic thioredoxin reductase; key regulatory enzyme that determines the redox state of the thioredoxin system, which acts as a disulfide reductase system and protects cells against both oxidative and reductive stress; protein abundance increases in response to DNA replication stress; TRR1 has a paralog, TRR2, that arose from the whole genome duplication	01_21_23	01_K_12	Validated	Yes	Yes	Partially works	Partially works	Viable	0.865462	NO	0.666049	NO	0.853662	NO	inviable	37.4192	305.711	66.1478	1481	191.316	31.8643	1866	312239	139791	1483	197126	83140.2	1885	62.7626	658.478	164.907	1789	245.2	50.4011	229	576409	280001	1798	235930	100479	226	147.358	22.7108	234	142407	57766.4	229
YML028W	TSA1	Thioredoxin peroxidase; acts as both ribosome-associated and free cytoplasmic antioxidant; self-associates to form a HMW chaperone complex under oxidative stress; chaperone activity essential for growth in zinc deficiency; hydrogen peroxide receptor and signal transducer in a light sensing pathway; required for telomere length maintenance; binds and modulates Cdc19p activity; protein abundance in…	01_21_25	01_K_13	Validated	Yes	Yes	Partially works	Works	Viable	1.09833	NO	1.21	NO	1.15653	NO	viable	34.6123	344.812	105.198	1550	225.465	75.2946	2025	357847	191202	1546	230391	122312	2009	81.3684	999.543	329.545	2397	186.231	15.9956	545	865584	464957	2413	174380	70976.1	551	148.491	19.6276	557	139741	57534.2	553
YIR012W	SQT1	Specific assembly chaperone for ribosomal protein Rpl10p; co-translationally associates with nascent Rpl10p, preventing aggregation; involved in biogenesis of the ribosomal large subunit; contains multiple WD repeats; interacts genetically and physically with Qsr1p; protein abundance increases in response to DNA replication stress	01_21_27	01_K_14	Validated	Yes	Yes	Partially works	Works	Viable	1.03345	NO	1.21485	NO	1.29268	NO	inviable	6.0381	149.833	10.4268	1247	140.786	6.50624	1768	168555	68118.2	1276	153331	57184.7	1711	31.6006	258.638	75.5827	1795	176.907	12.9591	565	229796	105432	1801	167730	71941.8	552	153.605	30.3002	564	146473	68239.1	555
YCL040W	GLK1	Glucokinase; catalyzes the phosphorylation of glucose at C6 in the first irreversible step of glucose metabolism; one of three glucose phosphorylating enzymes; expression regulated by non-fermentable carbon sources; GLK1 has a paralog, EMI2, that arose from the whole genome duplication	01_21_29	01_K_15	Validated	Yes	Yes	Partially works	Partially works - dual localization	Viable	1.09052	NO	1.21454	NO	1.20714	NO	viable	14.6355	165.68	22.5818	1589	141.432	8.5044	2330	176959	76816.7	1606	141187	54874.7	2293	31.9588	257.169	42.7914	3917	174.981	15.7383	852	208702	97370.5	3901	159485	64712.6	833	154.6	25.1723	851	141934	63999.1	840
YKR080W	MTD1	NAD-dependent 5,10-methylenetetrahydrafolate dehydrogenase; plays a catalytic role in oxidation of cytoplasmic one-carbon units; expression is regulated by Bas1p and Bas2p, repressed by adenine, and may be induced by inositol and choline	01_21_31	01_K_16	Validated	No	Inconclusive	No Fluorescence detected	No fluorescence detected	Viable	1.1203	NO	1.24742	NO	1.13858	NO	viable	Not calculated	159.746	9.46426	2465	147.232	7.63908	2843	153977	66209.5	2466	138665	56431.7	2799	Not calculated	223.489	15.9586	3495	177.151	12.5593	1267	179517	76497.8	3404	164793	62146.3	1274	141.755	16.5139	1274	132678	52499.7	1280
YMR122W-A	NCW1	Protein of unknown function; green fluorescent protein (GFP)-fusion protein localizes to the cytoplasm and endoplasmic reticulum	01_21_33	01_K_17	Validated	Yes	Yes	Partially works	Works	Viable	1.13125	NO	1.23294	NO	1.15075	NO	N/A	52.2648	358.449	128.819	2130	171.106	22.5183	2773	365950	205707	2108	171769	72288.6	2757	71.81	658.172	236.984	2146	185.538	16.027	1145	567401	326914	2152	174692	68052.1	1127	146.062	20.8833	1138	137723	55818.1	1124
YOR136W	IDH2	Subunit of mitochondrial NAD(+)-dependent isocitrate dehydrogenase; complex catalyzes oxidation of isocitrate to alpha-ketoglutarate in TCA cycle; targeted to vacuole via AP-3 pathway	01_21_37	01_K_19	Validated	Yes	No	No aparent change	No aparent change	Viable	1.08789	NO	1.18266	NO	1.29943	NO	competitive fitness decreased	Not calculated	283.621	75.9109	2169	263.78	60.3098	2027	269490	137176	2172	261328	122668	2044	Not calculated	497.293	157.778	3359	411.045	128.418	746	425678	226758	3360	379271	211451	741	146.601	23.1928	771	135278	60993.3	755
YOR362C	PRE10	Alpha 7 subunit of the 20S proteasome; protein abundance increases in response to DNA replication stress	01_21_39	01_K_20	Validated	Yes	Yes	Partially works	Works	Viable	0.865813	NO	0.673901	NO	0.951331	NO	inviable	19.0297	181.196	22.0713	1612	146.715	9.1015	2174	195909	80033	1599	160311	60882.2	2164	40.3745	304.159	37.6132	2531	181.356	14.6223	520	288787	125715	2538	186252	67112.5	528	163.39	31.5498	528	166853	69056.3	528
YLR153C	ACS2	Acetyl-coA synthetase isoform; along with Acs1p, acetyl-coA synthetase isoform is the nuclear source of acetyl-coA for histone acetylation; mutants affect global transcription; required for growth on glucose; expressed under anaerobic conditions	01_21_41	01_K_21	Validated	Yes	Yes	Partially works	Works	Essential and altered morphology	0.219852	YES	0	YES	1.15086	NO	inviable	29.3079	218.112	85.2919	1289	154.188	11.6037	1659	230794	134096	1286	164798	74157.4	1653	57.177	445.839	158.551	1675	190.922	18.3859	214	406696	226525	1670	209096	72282.7	212	146.084	50.2869	213	157930	77244.3	213
YHR027C	RPN1	Non-ATPase base subunit of the 19S RP of the 26S proteasome; may participate in the recognition of several ligands of the proteasome; contains a leucine-rich repeat (LRR) domain, a site for protein-protein interactions; RP is the acronym for regulatory particle	01_21_43	01_K_22	Validated	Yes	Yes	Partially works	Works	Essential and synchronized altered morphology	0.00307928	YES	0	YES	0	YES	N/A	27.8163	205.157	33.4249	1627	148.09	8.36424	1833	209472	90746.3	1612	156280	53134.4	1775	30.4258	323.55	58.1572	2896	225.107	59.8818	318	277721	123819	2899	184764	112509	319	222.913	184.099	313	189354	154506	317
YDR432W	NPL3	RNA-binding protein; promotes transcription elongation and regulates termination; binds eIF4G to repress translation initiation; role in nuclear export of poly(A) mRNA and in pre-mRNA splicing; links chromatin modification to mRNA processing; prevents R-loop-mediated genome instability and replication stress; binds TERRA and stabilizes R-loops at short telomeres; phosphorylation by Sky1p promotes…	01_21_45	01_K_23	Validated	Yes	Yes	Partially works	Partially works - dual localization	Essential in synthetic minimal media	0.871409	NO	0.288996	YES	1.06368	NO	viable	64.6875	625.018	291.755	2292	220.709	72.3783	2597	580332	397412	2292	210069	121220	2602	82.0213	1093.11	505.264	3036	196.527	20.3999	770	879582	553836	3006	184984	77399.4	772	149.485	29.9053	757	142853	62648.7	763
YLR134W	PDC5	Minor isoform of pyruvate decarboxylase; key enzyme in alcoholic fermentation, decarboxylates pyruvate to acetaldehyde, regulation is glucose- and ethanol-dependent, repressed by thiamine, involved in amino acid catabolism	01_21_47	01_K_24	Validated	Yes	Yes	No Fluorescence detected	Works	Viable	1.14522	NO	1.23744	NO	1.23972	NO	viable	5.95868	162.223	7.97462	2672	152.556	6.94706	2386	154677	63508.4	2615	152585	52551.8	2309	22.2328	223.414	14.7477	3232	173.743	14.0261	1655	190490	82396	3136	166049	71993.6	1629	143.903	20.8233	1653	137865	63639.1	1627
YPL100W	ATG21	Phosphoinositide binding protein; required for vesicle formation in cytoplasm-to-vacuole targeting (CVT) pathway, autophagy, micronucleophagy and mitophagy; binds to several phosphoinositides including PtdIns(3,5)P2, PI3P and PI4P; involved in PI3P-dependent recruitment and organization of both Atg12-Atg5-Atg16 complex and Atg8p at pre-autophagosomal structure; necessary for oxidant-induced cell …	01_23_01	01_L_01	Validated	Yes	Yes	Partially works	Works	Viable	1.12032	NO	1.21888	NO	1.09612	NO	viable	6.66822	169.126	9.11722	1910	157.848	7.2418	2439	173095	73192.9	1859	152622	59989.9	2351	25.6766	234.304	14.5832	3665	174.142	12.7467	1081	193546	75015	3595	163955	68462.3	1072	143.627	19.6081	1075	136531	60345	1074
YGR173W	RBG2	Protein with a role in translation; forms a complex with Gir2p; has similarity to mammalian developmentally regulated GTP-binding protein	01_23_03	01_L_02	Validated	Yes	Yes	No aparent change	Works	Viable	1.24507	NO	1.24414	NO	0.989453	NO	viable	12.7374	171.848	14.5508	2193	149.959	8.32289	2859	185119	76049.9	2165	144670	60993.6	2798	34.3072	259.972	21.5243	3980	170.783	14.5284	826	209633	82609	3860	168636	74233.7	816	148.651	24.0223	830	148865	70938.9	828
YEL042W	GDA1	Guanosine diphosphatase located in the Golgi; involved in the transport of GDP-mannose into the Golgi lumen, converting GDP to GMP after mannose is transferred to substrates; null mutants are defective in sporulation and pre-meiotic S phase entry; orthologous to human ENTPD6, a meiosis-associated non-obstructive azoospermia (NOA) related gene identified in GWAS studies	01_23_05	01_L_03	Validated	Yes	No	No aparent change	No aparent change	Viable	1.32985	NO	1.16656	NO	1.08637	NO	competitive fitness decreased	Not calculated	174.182	13.36	1570	169.828	12.9032	2071	189471	72236.7	1538	174737	62914.3	2047	Not calculated	246.193	19.9895	1027	206.43	24.855	791	232089	79341.4	1012	196116	88274.8	793	141.938	18.3104	804	136152	60106.3	790
YLR285W	NNT1	S-adenosylmethionine-dependent methyltransferase; novel N-terminal protein methyltransferase that trimethylates the N-terminal glycine residue (G2) and also dimethylates lysine (K3) on elongation factor eEF1A (Tef1p/Tef2p); has a role in rDNA silencing and in lifespan determination	01_23_07	01_L_04	Validated	No	Inconclusive	No Fluorescence detected	No fluorescence detected	Viable	1.27565	NO	1.18698	NO	1.15585	NO	viable	Not calculated	159.77	9.05434	2398	150.1	7.81978	3046	162935	67113.9	2345	144185	58178.4	2995	Not calculated	222.421	10.5489	4255	182.957	13.4769	1115	177308	73348.4	4175	168638	71185.1	1124	141.772	17.3266	1125	131594	57078	1121
YER099C	PRS2	5-phospho-ribosyl-1(alpha)-pyrophosphate synthetase; synthesizes PRPP, which is required for nucleotide, histidine, and tryptophan biosynthesis; one of five related enzymes, which are active as heteromultimeric complexes; PRS2 has a paralog, PRS4, that arose from the whole genome duplication	01_23_11	01_L_06	Validated	No	Inconclusive	No Fluorescence detected	No fluorescence detected	Viable	1.23644	NO	1.20872	NO	1.24758	NO	N/A	Not calculated	157.945	10.6396	1834	145.473	8.09477	2495	158477	61999.2	1787	143275	54292.4	2418	Not calculated	225.225	14.4851	2383	172.934	15.37	526	198799	77190.3	2344	157278	64539.6	520	152.901	23.2699	515	138435	59406.8	513
YKL080W	VMA5	Subunit C of the V1 peripheral membrane domain of V-ATPase; part of the electrogenic proton pump found throughout the endomembrane system; required for the V1 domain to assemble onto the vacuolar membrane; the V1 peripheral membrane domain of vacuolar H+-ATPase (V-ATPase) has eight subunits	01_23_13	01_L_07	Validated	Yes	Yes	Partially works	Works	Altered morphology	1.25805	NO	1.22491	NO	1.3003	NO	viable	19.7178	180.15	31.1567	1829	144.628	8.29735	2401	185574	80603.4	1806	148076	55972.5	2335	36.602	291.208	40.1299	3609	184.62	15.1052	370	238235	102463	3617	167316	68189.5	362	151.733	28.94	370	138750	62988.4	367
YIL154C	IMP21	Transcriptional activator involved in maintenance of ion homeostasis; also involved in protection against DNA damage caused by bleomycin and other oxidants; contains a C-terminal leucine-rich repeat	01_23_15	01_L_08	Validated	No	Yes	Control	Works	Essential	0.809904	NO	1.21141	NO	0.419439	YES	competitive fitness decreased	6.73753	148.742	7.12641	2470	138.72	6.96659	3178	137959	47266	2405	129793	47871.7	3147	21.391	216.356	29.2381	148	170.076	28.1481	18	174086	131934	149	87384.8	60178.7	18	141.032	71.586	18	77629.6	80449.4	18
YCR002C	CDC10	Component of the septin ring, required for cytokinesis; septins are GTP-binding proteins that assemble into rod-like hetero-oligomers that can associate to form filaments; septin rings at the mother-bud neck act as scaffolds for recruiting cell division factors and as barriers to prevent diffusion of specific proteins between mother and daughter cells; N-terminus interacts with phosphatidylinosit…	01_23_17	01_L_09	Validated	Yes	Yes	Partially works	Works	Essential and synchronized altered morphology	0	YES	0	YES	0	YES	viable	10.3458	166.451	18.5211	1487	149.23	13.7463	1806	169726	82439.3	1491	158563	80347.7	1798	32.7671	251.379	39.3707	1067	169.009	32.6861	152	240867	109776	1075	117652	71141.2	152	188.869	146.214	151	135577	154612	153
YDR168W	CDC37	Essential Hsp90p co-chaperone; necessary for passage through the START phase of the cell cycle; stabilizes protein kinase nascent chains and participates along with Hsp90p in their folding	01_23_19	01_L_10	Validated	Yes	Yes	Partially works	Works	Essential and synchronized altered morphology	0.444643	YES	0.578713	NO	0.642959	NO	inviable	18.7147	183.5	17.5634	1449	149.159	8.00953	2025	182838	72671.2	1414	156878	53937	1964	34.6883	267.102	30.7044	2976	174.449	19.534	131	221474	92827.6	2893	168912	92946	133	166.942	58.6267	127	161202	120188	128
YDL225W	SHS1	Component of the septin ring that is required for cytokinesis; present at the ends of rod-like septin hetero-oligomers; C-terminal extension is important for recruitment of Bni5p to the mother-bud neck, which in turn is required for Myo1p recruitment and cytokinesis; undergoes sumoylation and phosphorylation during mitosis; protein abundance increases in response to DNA replication stress	01_23_21	01_L_11	Validated	Yes	Yes	Partially works	Works	Viable	1.12672	NO	1.22504	NO	1.18167	NO	viable	12.4408	163.981	11.6749	1895	143.58	8.31441	2430	169978	63970.7	1854	145117	56986.1	2371	25.2487	232.28	25.8329	3076	173.632	14.6115	450	192266	81733.3	3055	159790	59887.6	438	148.73	22.5325	452	135956	54920.4	442
YMR139W	RIM11	Protein kinase; required for signal transduction during entry into meiosis; promotes the formation of the Ime1p-Ume6p complex by phosphorylating Ime1p and Ume6p; shares similarity with mammalian glycogen synthase kinase 3-beta; protein abundance increases in response to DNA replication stress; RIM11 has a paralog, MRK1, that arose from the whole genome duplication	01_23_23	01_L_12	Validated	No	Inconclusive	No Fluorescence detected	No fluorescence detected	Viable	1.13019	NO	1.16783	NO	1.04324	NO	viable	Not calculated	150.08	8.1226	2868	141.576	7.80585	3285	140810	60778.6	2784	132041	56645.4	3200	Not calculated	215.7	14.2655	1303	175.745	14.2248	412	197652	76605.7	1269	160575	68429.3	415	151.561	23.911	407	140403	62781.2	412
YHR005C	GPA1	Subunit of G protein involved in pheromone response; GTP-binding alpha subunit of heterotrimeric G protein; negatively regulates mating pathway by sequestering G(beta)gamma and triggering an adaptive response; activates Vps34p at endosome; protein abundance increases in response to DNA replication stress; mutations in human homolog GNAS associated with McCune-Albright syndrome	01_23_25	01_L_13	Validated	Yes	Yes	Partially works	Works	Altered morphology	0.582817	NO	0.10293	YES	0.81529	NO	viable	14.2465	168.015	13.8043	2038	144.079	8.63626	2555	167410	69521.4	1976	138400	58397.8	2523	30.4485	259.086	20.6602	1540	180.198	25.2205	189	230384	89424.2	1542	155655	85594.7	196	170.95	106.502	192	149035	137075	196
YIL041W	GVP36	BAR domain protein that localizes to early and late Golgi vesicles; required for adaptation to varying nutrient concentrations, fluid-phase endocytosis, polarization of the actin cytoskeleton, and vacuole biogenesis	01_23_27	01_L_14	Validated	Yes	Yes	Partially works	Works	Viable	1.09162	NO	1.15196	NO	1.16604	NO	viable	18.0038	173.887	19.011	1862	142.581	8.72314	2432	177843	74538.9	1826	138864	57097.5	2380	36.5623	284.73	31.6622	3090	180.626	12.2172	646	229985	96065.9	3101	172247	63966.3	655	151.498	21.056	656	144527	59490.5	655
YER145C	FTR1	High affinity iron permease; involved in the transport of iron across the plasma membrane; forms complex with Fet3p; expression is regulated by iron; protein abundance increases in response to DNA replication stress	01_23_29	01_L_15	Validated	Yes	Yes	Partially works	Works	Essential in respiration media	1.11281	NO	1.19761	NO	0.304707	YES	competitive fitness decreased	12.0291	167.687	16.0202	1940	147.516	9.52012	2618	179380	73273.4	1933	146990	60204	2576	36.1662	278.274	45.5418	3377	177.633	16.1969	780	229756	107929	3368	165129	68438.7	766	156.042	24.8588	784	144750	62544.8	765
YGR210C	YGR210C	Putative protein of unknown function; green fluorescent protein (GFP)-fusion protein localizes to the cytoplasm	01_23_31	01_L_16	Validated	Yes	Yes	No Fluorescence detected	Partially works	Viable	1.10932	NO	1.2053	NO	1.12946	NO	viable	9.39924	162.951	10.7186	2272	147.635	7.87615	2905	170252	69914.7	2236	142380	56020.8	2844	16.3612	244.82	17.607	3295	204.764	13.5251	1574	205957	82357.3	3194	181739	73492.6	1567	132.519	11.7675	1566	117444	47874.8	1548
YOR153W	PDR5	Plasma membrane ATP-binding cassette (ABC) transporter; multidrug transporter actively regulated by Pdr1p; also involved in steroid transport, cation resistance, and cellular detoxification during exponential growth; PDR5 has a paralog, PDR15, that arose from the whole genome duplication	01_23_33	01_L_17	Validated	Yes	Yes	Partially works	Works	Viable	1.16659	NO	1.21704	NO	1.12138	NO	viable	11.9622	194.804	27.8303	1950	171.501	14.9655	2309	207211	90959.6	1973	167418	65585.3	2359	41.1376	332.061	50.6597	3587	195.459	21.5386	745	273173	123671	3617	179721	75202.9	757	171.071	32.4555	755	160797	75269.1	764
YJR014W	TMA22	Ribosome-associated protein; involved along with heterodimeric partner Tma20p in recycling of 40S ribosomal subunits; involved in nonsense-mediated mRNA decay (NMD); contains a putative RNA binding domain; localizes to the cytoplasm in HTP studies; similar to human GRAP and human DRP1, which interacts with human Tma20p homolog MCT-1; protein abundance increases in response to DNA replication stre…	01_23_35	01_L_18	Validated	Yes	Yes	Partially works	Works	Viable	1.01373	NO	1.20002	NO	1.14759	NO	viable	20.3919	187.42	20.3651	1451	149.202	8.35718	1840	190457	80560.5	1463	153909	56585	1790	33.6327	285.708	31.6745	3426	189.617	17.242	1056	231498	98985.6	3439	172960	70135.7	1043	146.243	21.1499	1046	132139	54580.4	1027
YOR086C	TCB1	Lipid-binding ER tricalbin involved in ER-plasma membrane tethering; one of at least 7 proteins (Ice2p, Ist2p, Scs2/Scs22p, Tcb1-Tcb3p) that affect cER tethering and contact with the plasma membrane (PM); regulates PI4P levels by controlling access of the Sac1p phosphatase to its substrate PI4P in the PM; regulates PM phospholipid homeostasis; contains 3 calcium and lipid binding domains; localiz…	01_23_37	01_L_19	Validated	Yes	Yes	Partially works	Works	Viable	1.10528	NO	1.13804	NO	1.12383	NO	viable	11.0919	169.633	10.0782	2653	150.818	7.60298	2288	154751	62867	2583	143469	53576.7	2234	20.2688	240.665	18.1329	1412	191.885	14.9277	1314	219093	84254.5	1373	168978	70016.1	1317	135.897	14.7149	1337	121055	50939.8	1322
YIL057C	RGI2	Protein of unknown function; involved in energy metabolism under respiratory conditions; expression induced under carbon limitation and repressed under high glucose; RGI2 has a paralog, RGI1, that arose from the whole genome duplication	01_23_39	01_L_20	Validated	No	Inconclusive	No Fluorescence detected	No fluorescence detected	Viable	1.12843	NO	1.09008	NO	1.15916	NO	viable	Not calculated	149.358	7.6441	1971	141.074	6.62317	2533	151811	56891.2	1937	147346	51704.3	2496	Not calculated	217.338	13.3342	3664	181.648	12.9679	870	176683	76675.1	3560	165555	70354.8	863	142.15	18.9696	880	130730	57829.8	874
YHR147C	MRPL6	Mitochondrial ribosomal protein of the large subunit	01_23_41	01_L_21	Not found	Yes	No	No aparent change	No aparent change	Viable	2.76258	NO	N/A	N/A	N/A	N/A	viable	Not calculated	157.901	6.89653	2326	149.243	6.01444	2569	150823	53952.7	2264	145410	51304.3	2527	Not calculated	224.328	15.1258	1143	191.378	14.4095	1029	196350	74653.3	1119	181905	67441.2	993	116.762	6.76622	1034	112172	42173	1017
YCR054C	CTR86	Essential protein of unknown function; with orthologs in Ashbya gossypii and Candida albicans; similar to human ATXN10, mutations in which cause spinocerebellar ataxia type 10; codon usage corresponds to that observed for yeast genes expressed at low levels; relative distribution to the nucleus increases upon DNA replication stress	01_23_43	01_L_22	Validated	No	Yes	No Fluorescence detected	No fluorescence detected	Essential in rich media	0.435837	YES	0.662011	NO	0.781493	NO	inviable	9.98037	171.303	9.14687	2192	154.206	6.28752	2531	176113	62043.6	2151	160802	54391.3	2478	17.0177	227.16	15.4305	3464	188.502	13.342	779	188524	78002.3	3443	177471	72085.8	788	142.878	16.7681	805	135266	54033	783
YOR273C	TPO4	Polyamine transporter of the major facilitator superfamily; member of the 12-spanner drug:H(+) antiporter DHA1 family; recognizes spermine, putrescine, and spermidine; localizes to the plasma membrane	01_23_45	01_L_23	Validated	Yes	Yes	Partially works	Works	Viable	1.16659	NO	1.19364	NO	1.17441	NO	viable	12.1258	171.328	12.0081	2618	150.554	7.57142	2655	164022	65642.8	2579	144997	55233.9	2583	24.4158	232.615	19.3816	3164	175.82	14.9772	1176	200389	77797	3106	168892	77597.5	1176	143.063	18.7076	1147	135372	61235	1138
YAL012W	CYS3	Cystathionine gamma-lyase; catalyzes one of the two reactions involved in the transsulfuration pathway that yields cysteine from homocysteine with the intermediary formation of cystathionine; protein abundance increases in response to DNA replication stress	01_23_47	01_L_24	Validated	Yes	Yes	Partially works	Works	Essential in respiration media	0.736854	NO	0.574529	NO	0.104716	YES	viable	38.2096	250.65	54.0487	2695	154.877	12.9814	3277	240699	114320	2662	152968	62880.3	3279	61.9547	468.046	102.98	2745	178.069	13.4811	1059	391377	198932	2728	173080	68143.2	1038	129.283	11.3906	1057	127257	50910.6	1049
YLR354C	TAL1	Transaldolase, enzyme in the non-oxidative pentose phosphate pathway; converts sedoheptulose 7-phosphate and glyceraldehyde 3-phosphate to erythrose 4-phosphate and fructose 6-phosphate; TAL1 has a paralog, NQM1, that arose from the whole genome duplication	01_25_01	01_M_01	Validated	Yes	Yes	Partially works	Works	Viable	1.11304	NO	1.12907	NO	1.05015	NO	viable	14.5658	165.604	38.4015	2202	141.483	8.29816	2650	171728	91047.1	2214	134739	58223.8	2578	32.2628	257.549	86.4603	2880	174.456	12.5605	1347	226302	127008	2872	163566	67908.7	1318	144.851	20.5745	1319	136510	59206.2	1303
YDR399W	HPT1	Dimeric hypoxanthine-guanine phosphoribosyltransferase; catalyzes the transfer of the phosphoribosyl portion of 5-phosphoribosyl-alpha-1-pyrophosphate to a purine base (either guanine or hypoxanthine) to form pyrophosphate and a purine nucleotide (either guanosine monophosphate or inosine monophosphate); mutations in the human homolog HPRT1 can cause Lesch-Nyhan syndrome and Kelley-Seegmiller syn…	01_25_03	01_M_02	Validated	Yes	Yes	Partially works	Works	Viable	1.15322	NO	1.15057	NO	0.936053	NO	viable	33.8685	215.273	45.5005	1900	142.363	10.5927	2370	222385	113138	1870	138101	61758.5	2355	53.0101	379.37	64.5965	3497	178.266	13.8504	591	311479	138324	3523	176643	74035.8	581	152.013	31.0452	585	151229	69026.1	581
YNL030W	HHF2	Histone H4; core histone protein required for chromatin assembly and chromosome function; one of two identical histone proteins (see also HHF1); contributes to telomeric silencing; N-terminal domain involved in maintaining genomic integrity	01_25_05	01_M_03	Not found	Yes	Yes	No aparent change	Partially works	Altered morphology	1.53195	NO	1.29741	NO	0.965218	NO	viable	18.4907	366.659	454.857	774	298.861	301.33	1209	369184	708889	748	337354	527412	1195	78.5778	791.914	1119.76	1370	169.645	21.3906	427	797555	1.6127e+06	1343	171617	97306.3	422	160.456	39.8548	426	161493	101202	420
YML106W	URA5	Major orotate phosphoribosyltransferase (OPRTase) isozyme; catalyzes the fifth enzymatic step in de novo biosynthesis of pyrimidines, converting orotate into orotidine-5'-phosphate; URA5 has a paralog, URA10, that arose from the whole genome duplication	01_25_07	01_M_04	Validated	Yes	Yes	Partially works	Works	Viable	1.23415	NO	1.16906	NO	1.14468	NO	viable	23.0776	195.054	22.2024	1577	150.04	7.6903	2150	193720	79896.8	1575	151136	56087.6	2109	48.0317	326.927	42.4139	663	169.898	12.9045	763	305680	123464	673	154550	62836.6	754	145.269	22.8025	764	134795	59812.6	764
YBL002W	HTB2	Histone H2B; core histone protein required for chromatin assembly and chromosome function; nearly identical to HTB1; Rad6p-Bre1p-Lge1p mediated ubiquitination regulates reassembly after DNA replication, transcriptional activation, meiotic DSB formation and H3 methylation	01_25_09	01_M_05	Validated	Yes	Yes	Partially works	Partially works	Viable	1.19914	NO	1.10887	NO	1.11566	NO	viable	49.4839	415.764	324.831	2443	210.028	129.158	2738	411092	421802	2443	208468	168498	2744	73.5931	738.308	608.445	3222	194.964	29.761	1634	623502	649249	3224	186041	91449.2	1636	133.296	18.3546	1618	125149	58397.6	1587
YJR139C	HOM6	Homoserine dehydrogenase (L-homoserine:NADP oxidoreductase); dimeric enzyme that catalyzes the third step in the common pathway for methionine and threonine biosynthesis; enzyme has nucleotide-binding, dimerization and catalytic regions	01_25_11	01_M_06	Validated	Yes	Yes	Partially works	Works	Essential in synthetic minimal media	1.13644	NO	0	YES	0.884693	NO	competitive fitness decreased	29.1694	232.194	31.352	1185	164.464	8.78006	1621	238494	100702	1205	172756	61522	1574	48.9551	354.782	57.0402	2804	181.098	16.4001	530	295108	128929	2836	163203	67795.2	538	157.993	25.0112	536	141456	60967.3	530
YBR009C	HHF1	Histone H4; core histone protein required for chromatin assembly and chromosome function; one of two identical histone proteins (see also HHF2); contributes to telomeric silencing; involved in mRNA multiplexing; N-terminal domain involved in maintaining genomic integrity	01_25_13	01_M_07	Not found	Yes	Yes	Unexpected signal	Works	Viable	1.15275	NO	1.15967	NO	1.07698	NO	viable	7.44531	198.385	131.248	1374	183.615	87.5187	1703	229656	194223	1375	220792	147851	1706	61.9083	483.093	616.704	1777	184.018	17.9097	324	471354	742970	1755	193921	82556.1	323	152.163	27.8329	317	159541	69722.1	314
YJR070C	LIA1	Deoxyhypusine hydroxylase; HEAT-repeat containing metalloenzyme that catalyzes hypusine formation; binds to and is required for the modification of Hyp2p (eIF5A); complements S. pombe mmd1 mutants defective in mitochondrial positioning; protein abundance increases in response to DNA replication stress	01_25_15	01_M_08	Validated	Yes	Yes	Partially works	Works	Viable	1.19206	NO	1.2269	NO	1.08872	NO	viable	54.3379	346.553	101.21	1565	158.243	11.2873	2045	337481	178471	1537	160172	62632.8	2025	68.6012	560.033	133.876	1893	175.843	12.2639	923	500427	236243	1899	156830	58803	935	144.155	17.4405	936	129403	50862.4	940
YPL004C	LSP1	Eisosome core component; eisosomes are large immobile patch structures at the cell cortex associated with endocytosis; phosphorylated on Thr233 upon Pkc1p hyperactivation in a Slt2p MAPK-dependent fashion; null mutants show activation of Pkc1p/Ypk1p stress resistance pathways; member of the BAR domain family	01_25_17	01_M_09	Validated	Yes	Yes	Partially works	Works	Viable	1.35292	NO	1.21023	NO	1.22778	NO	viable	27.2485	211.256	30.4197	2675	153.692	9.90941	3240	205768	90811	2659	148150	61474.3	3223	49.2542	364.308	64.711	1907	184.871	12.257	716	321900	145608	1916	168942	60770.6	714	159.581	23.2802	712	147338	57148.4	717
YHR047C	AAP1	Arginine/alanine amino peptidase; overproduction stimulates glycogen accumulation; AAP1 has a paralog, APE2, that arose from the whole genome duplication	01_25_19	01_M_10	Validated	Yes	Yes	Partially works	Works	Viable	1.21006	NO	1.16697	NO	1.22449	NO	viable	17.3805	181.742	18.9863	2792	150.155	8.07226	2666	171000	76298.9	2733	143905	57467.5	2587	32.1466	262.571	29.493	3833	178.163	14.9642	1066	213790	89044.5	3839	161213	67216	1065	146.7	20.2639	1067	133383	58063.6	1064
YGR086C	PIL1	Eisosome core component involved in endocytosis; mitochondria phosphoprotein that localizes to the outer membrane and is involved in maintaining mitochondrial morphology and mitophagy; phosphorylated (T233) upon Pkc1p hyperactivation in a Slt2p MAPK-dependent fashion; null mutant shows activation of Pkc1p/Ypk1p stress resistance pathways; BAR domain family member; protein increases in abundance a…	01_25_21	01_M_11	Validated	Yes	Yes	Partially works	Works	Viable	1.16945	NO	1.16809	NO	1.11359	NO	viable	28.5569	212.105	38.4531	2975	151.534	10.2698	3281	198932	98010	2929	142314	59086.9	3216	46.3343	334.865	77.8952	3437	179.708	13.3642	702	278601	148532	3395	170194	64955.7	699	153.119	20.7557	698	144210	58732.7	697
YLR420W	URA4	Dihydroorotase; catalyzes the third enzymatic step in the de novo biosynthesis of pyrimidines, converting carbamoyl-L-aspartate into dihydroorotate	01_25_23	01_M_12	Validated	Yes	Yes	Partially works	Works	Viable	1.16613	NO	1.15196	NO	1.19227	NO	viable	11.6111	174.418	17.7143	1680	154.166	8.60823	2129	185736	80880.8	1682	165265	62910	2057	23.2798	238.389	32.0057	2486	182.892	13.7835	930	213467	89786	2492	161119	72848.5	929	144.492	18.8057	951	127347	58749.6	926
YBR127C	VMA2	Subunit B of V1 peripheral membrane domain of vacuolar H+-ATPase; electrogenic proton pump found throughout the endomembrane system; contains nucleotide binding sites; also detected in the cytoplasm; protein abundance increases in response to DNA replication stress; human homolog ATP6V1B1, implicated in autosomal-recessive distal renal tubular acidosis (RTA) with sensorineural deafness, complemen…	01_25_25	01_M_13	Validated	Yes	Yes	Partially works	Works	Essential in respiration media	0.766929	NO	0.737484	NO	0	YES	viable	61.0478	387.945	145.071	2050	151.113	12.8583	2694	385160	213247	2024	150414	64475.1	2701	68.0337	586.558	193.758	2007	187.501	15.7637	1366	506331	256728	1987	169786	71166.9	1350	142.271	19.6905	1314	128968	53231.6	1319
YDR346C	SVF1	Ceramide binding protein; putative ceramide transfer protein involved in the nonvesicular transport of ceramides between the endoplasmic reticulum and Golgi apparatus; contributes to sphingolipid biosynthesis at the cis-Golgi; localizes to the cis-Golgi and the cytoplasm; required for the diauxic growth shift; promotes survival in mammalian cells under apoptosis-inducing conditions; mutant has in…	01_25_27	01_M_14	Validated	Yes	Yes	Partially works	Works	Viable	1.14572	NO	1.20986	NO	1.16535	NO	viable	19.7108	185.785	21.9313	2163	149.166	9.1671	2637	186835	81614.7	2110	147359	56853.7	2556	36.2218	292.425	36.2709	2640	186.503	14.475	878	245834	100371	2650	166422	71209.5	877	141.573	16.2115	876	126878	55672.3	874
YDL185W	VMA1	Subunit A of the V1 peripheral membrane domain of V-ATPase; protein precursor undergoes self-catalyzed splicing to yield the extein Tfp1p and the intein Vde (PI-SceI), which is a site-specific endonuclease; the V1 peripheral membrane domain of the vacuolar H+-ATPase (V-ATPase) has eight subunits; involved in methionine restriction extension of chronological lifespan in an autophagy-dependent mann…	01_25_29	01_M_15	Validated	Yes	Yes	Partially works	Works	Altered morphology	0.704535	NO	0.786374	NO	0	YES	viable	50.2724	401.649	131.454	1654	199.73	33.9433	2064	424187	219440	1622	207941	84077	2068	69.1145	624.321	219.87	2946	192.825	16.7549	820	549296	288647	2938	186360	74379.1	797	143.785	21.6687	818	141033	55868.1	811
YNL135C	FPR1	Peptidyl-prolyl cis-trans isomerase (PPIase); binds to FK506 and rapamycin; also binds to the nonhistone chromatin binding protein Hmo1p and may regulate its assembly or function; associates with promoters of ribosomal protein genes; acts as chaperone to prevent protein aggregation; N-terminally propionylated in vivo; mutation is functionally complemented by human FKBP1A	01_25_31	01_M_16	Validated	Yes	Yes	Partially works	Works	Viable	1.0556	NO	1.182	NO	1.09752	NO	viable	35.7178	219.723	48.042	1936	141.243	7.25961	2526	211520	104587	1928	132946	53387.3	2494	59.5964	429.657	93.9886	2200	173.597	10.5178	717	353142	157835	2190	153722	55814.4	705	157.924	26.9538	712	139432	53960.9	702
YDR342C	HXT7	High-affinity glucose transporter; member of the major facilitator superfamily, nearly identical to Hxt6p, expressed at high basal levels relative to other HXTs, expression repressed by high glucose levels; HXT7 has a paralog, HXT4, that arose from the whole genome duplication	01_25_33	01_M_17	Validated	Yes	Yes	No aparent change	Partially works	Viable	1.13331	NO	1.16503	NO	1.14337	NO	N/A	16.77	367.97	240.079	1996	306.261	195.779	2051	381919	380645	2007	310414	281775	2060	69.3608	689.866	334.727	3805	211.369	49.3124	869	562894	425554	3817	196520	98814.1	869	140.533	17.4514	865	129869	55833.2	861
YLR421C	RPN13	Subunit of the 19S regulatory particle of the 26S proteasome lid; acts as a ubiquitin receptor for the proteasome; null mutants accumulate ubiquitinated Gcn4p and display decreased 26S proteasome stability; protein abundance increases in response to DNA replication stress	01_25_35	01_M_18	Validated	Yes	Yes	No Fluorescence detected	Works	Viable	1.12809	NO	1.1879	NO	1.1746	NO	viable	9.81231	160.155	10.6743	1993	144.44	7.42832	2495	162069	67424.9	1962	139775	53973.3	2445	24.1303	236.272	20.066	3578	179.259	13.5422	1214	186798	77841	3549	154777	63213.8	1211	146.431	20.5082	1223	126583	53559	1205
YBR072W	HSP26	Small heat shock protein (sHSP) with chaperone activity; forms hollow, sphere-shaped oligomers that suppress unfolded proteins aggregation; long-lived protein that is preferentially retained in mother cells and forms cytoplasmic foci; oligomer activation requires heat-induced conformational change; also has mRNA binding activity	01_25_37	01_M_19	Validated	Yes	Yes	Partially works	Works	Viable	1.1921	NO	1.1032	NO	1.17181	NO	viable	18.0665	198.08	126.91	2283	162.294	90.3552	2609	193333	181766	2290	156632	107585	2603	42.8604	321.365	459.714	2716	183.626	16.4842	1376	278283	540508	2722	165967	75281.9	1374	143.298	18.4163	1336	128025	56619.1	1332
YBR248C	HIS7	Imidazole glycerol phosphate synthase; glutamine amidotransferase:cyclase that catalyzes the fifth step of histidine biosynthesis and also produces 5-aminoimidazole-4-carboxamide ribotide (AICAR), a purine precursor	01_25_39	01_M_20	Validated	Yes	Yes	Partially works	Works	Viable	1.15071	NO	1.10662	NO	1.17181	NO	viable	15.3985	177.427	16.2645	2018	150.106	9.44717	2566	185570	75731.6	2018	155863	63706.7	2566	27.426	243.993	19.5901	3858	177.075	13.9407	1366	193107	83860.3	3863	163093	66635.5	1324	143.923	19.4167	1356	134814	59899.7	1349
YCR021C	HSP30	Negative regulator of the H(+)-ATPase Pma1p; stress-responsive protein; hydrophobic plasma membrane localized; induced by heat shock, ethanol treatment, weak organic acid, glucose limitation, and entry into stationary phase	01_25_41	01_M_21	Validated	Yes	Yes	Partially works	Works	Viable	1.12524	NO	1.13048	NO	1.19251	NO	viable	15.567	197.304	43.1789	2014	166.59	21.2099	2425	196058	93077.4	2014	167719	70820.5	2420	41.3667	304.783	108.257	1429	178.705	13.9279	1326	270399	165742	1445	157888	72177.5	1329	139.59	17.5527	1328	123926	57998.2	1326
YLR044C	PDC1	Major of three pyruvate decarboxylase isozymes; key enzyme in alcoholic fermentation; decarboxylates pyruvate to acetaldehyde; involved in amino acid catabolism; subject to glucose-, ethanol-, and autoregulation; activated by phosphorylation in response to glucose levels; N-terminally propionylated in vivo; protein tyrosine nitration on Tyr157 or Tyr344 inhibits activity and impairs fermentation	01_25_45	01_M_23	Validated	Yes	No	No aparent change	No aparent change	Viable	1.13301	NO	0.984374	NO	1.18346	NO	viable	Not calculated	6248.55	3609.18	1979	5670.62	3275.33	2399	6.43357e+06	5.0178e+06	1972	5.87196e+06	4.65501e+06	2414	Not calculated	11364.8	6787.52	1373	6049.18	5974.96	1179	1.04677e+07	7.79074e+06	1371	5.55662e+06	7.42944e+06	1169	143.073	19.8364	1198	132436	60340.5	1186
YGL009C	LEU1	Isopropylmalate isomerase; catalyzes the second step in the leucine biosynthesis pathway	01_25_47	01_M_24	Validated	Yes	Yes	Partially works	Works	Essential in synthetic minimal media	1.18161	NO	0	YES	1.25002	NO	viable	29.6029	220.972	43.9636	2354	155.558	8.8833	2557	215753	101854	2347	152428	62928.8	2539	39.5639	294.881	44.9712	3894	178.215	16.8182	1406	223820	107604	3884	172666	80498.7	1406	143.758	21.1418	1392	137253	63302.4	1372
YMR295C	YMR295C	Protein of unknown function that associates with ribosomes; green fluorescent protein (GFP)-fusion protein localizes to the cell periphery and bud; not an essential gene; protein abundance increases in response to DNA replication stress; YMR295C has a paralog, YGR273C, that arose from the whole genome duplication	01_27_01	01_N_01	Validated	Yes	Yes	Partially works	Works	Viable	1.2118	NO	1.25735	NO	1.18176	NO	viable	17.6876	189.683	29.6985	2543	156.132	10.8645	2748	192506	79599.8	2587	144763	60961	2685	38.8755	292.611	57.4931	3202	178.857	12.8455	1974	247966	94686.8	3210	161218	69020.8	1966	136.567	17.0693	1995	124776	56804	1987
YOR184W	SER1	3-phosphoserine aminotransferase; catalyzes the formation of phosphoserine from 3-phosphohydroxypyruvate, required for serine and glycine biosynthesis; regulated by the general control of amino acid biosynthesis mediated by Gcn4p; protein abundance increases in response to DNA replication stress	01_27_03	01_N_02	Validated	Yes	Yes	Partially works	Works	Essential in synthetic minimal media	1.20029	NO	0	YES	0.897885	NO	competitive fitness decreased	11.8872	175.908	13.9191	2483	154.998	7.90525	3108	175332	77229.9	2474	143891	61060.1	2999	32.1276	249.462	22.735	2957	169.316	13.1991	666	214740	83977.7	2963	165154	67822.9	674	146.608	21.7956	669	141779	60077.6	659
YBR068C	BAP2	High-affinity leucine permease; functions as a branched-chain amino acid permease involved in uptake of leucine, isoleucine and valine; contains 12 predicted transmembrane domains; BAP2 has a paralog, BAP3, that arose from the whole genome duplication	01_27_05	01_N_03	Validated	Yes	Yes	Partially works	Works	Viable	1.2749	NO	1.33097	NO	0.868496	NO	competitive fitness decreased	16.3252	224.643	22.0564	1886	187.97	17.8233	2439	224780	93594.6	1919	182659	74220.7	2453	51.9896	359.907	42.929	2261	172.793	16.2531	656	311351	126576	2307	163523	72706.5	643	146.874	22.6499	657	139793	67415.5	646
YDR152W	GIR2	Highly-acidic RWD domain-containing cytoplasmic protein; forms a highly conserved complex with Rbg2p that is responsible for efficient cell growth under amino acid starvation and binds translational activator Gcn1p in dose-dependent manner according to stress level; associates with translating ribosomes; intrinsically unstructured protein whose stability is enhanced upon binding Rbg2p	01_27_07	01_N_04	Validated	Yes	Yes	Partially works	Works	Viable	1.24747	NO	1.15299	NO	0.990949	NO	competitive fitness decreased	15.6954	179.43	14.1483	2185	151.268	7.43731	2688	173585	74040.1	2194	149864	54030.5	2596	30.8674	251.011	20.9621	2631	173.531	15.6516	1144	221368	86066.3	2626	165773	69255.7	1144	145.049	19.9852	1119	136006	56282.5	1104
YJL145W	SFH5	Unusual phosphatidylinositol transfer protein (PITP) that binds heme; similar to Sec14p; founding member of conserved class of fungal hemoproteins; exhibits PI- but not PC-transfer activity; localizes to peripheral endoplasmic reticulum, cytosol, and microsomes; partially relocalizes to plasma membrane upon DNA replication stress	01_27_09	01_N_05	Validated	Yes	Yes	No Fluorescence detected	Works	Viable	1.26027	NO	1.16584	NO	1.02347	NO	viable	6.91274	160.251	9.74143	1937	149.173	7.77227	2481	163273	62724	1899	153009	52855.5	2396	22.766	237.83	17.1154	859	183.685	14.3689	667	226103	78035.1	827	172606	72354.6	651	146.523	22.8525	667	139452	63320.5	661
YLR215C	CDC123	Assembly factor for the eIF2 translation initiation factor complex; regulates translational initiation; conserved residues of this ATP-Grasp protein that bind to ATP-Mg2+ in the pombe ortholog are required for complex assembly in budding yeast; interaction with eIF2 subunit Gcd11p facilitates complex assembly and activity; required for the START transition and timely progression through G2; regul…	01_27_11	01_N_06	Validated	Yes	Yes	No Fluorescence detected	Works	Essential and synchronized altered morphology	0.0704345	YES	0.0668203	YES	0.0233127	YES	inviable	7.03644	160.382	9.15643	1446	149.097	7.25394	1844	169484	63580.5	1402	160294	57101	1781	20.2732	222.277	13.3668	2846	177.214	21.048	103	191039	73788.9	2770	148636	101606	101	175.325	58.2747	106	152535	130820	106
YBL076C	ILS1	Cytoplasmic isoleucine-tRNA synthetase; target of the G1-specific inhibitor reveromycin A	01_27_13	01_N_07	Validated	Yes	Yes	Partially works	Works	Essential	0	YES	0	YES	0	YES	inviable	38.0122	245.7	58.6704	456	152.304	8.80425	543	271908	155277	453	176483	78181.5	547	Not calculated	435.379	114.529	1425	528.431	202.453	108	424096	235389	1392	462539	252153	105	134.691	25.0131	106	120973	51329	106
YLR363C	NMD4	Protein that may be involved in nonsense-mediated mRNA decay; interacts with Nam7p, relocalizes from nucleus to cytoplasmic foci upon DNA replication stress	01_27_15	01_N_08	Validated	Yes	Yes	No Fluorescence detected	Works	Viable	1.26793	NO	1.22335	NO	1.20719	NO	viable	8.07834	170.617	10.5947	2100	156.834	8.78304	2640	175168	68192.1	2099	160400	61486.4	2633	21.8557	230.356	15.2492	2488	180.01	14.6282	733	200132	77737.3	2450	159017	66597.5	738	144.713	18.0094	736	129414	54623.6	742
YBL075C	SSA3	ATPase involved in protein folding and the response to stress; plays a role in SRP-dependent cotranslational protein-membrane targeting and translocation; member of the heat shock protein 70 (HSP70) family; localized to the cytoplasm; SSA3 has a paralog, SSA4, that arose from the whole genome duplication	01_27_17	01_N_09	Validated	No	Inconclusive	No Fluorescence detected	No fluorescence detected	Viable	1.24866	NO	1.20658	NO	1.32375	NO	viable	Not calculated	158.507	8.39836	1757	149.697	7.74291	2213	159676	60556.6	1707	151344	55530.6	2125	Not calculated	215.324	13.3818	4114	174.212	14.7394	736	170641	75281.1	4093	158044	70283.9	736	153.523	28.3122	735	135905	60196.3	716
YMR259C	TRM732	Protein involved in 2'-O-methylation of C32 of substrate tRNAs; interacts with 2'-O-ribose methyltransferase Trm7p; green fluorescent protein (GFP)-fusion protein localizes to the cytoplasm; non-essential gene; yeast null mutant can be functionally complemented by human THADA, mutations in which have been implicated in epithelial thyroid adenomas, type 2 diabetes, and polycystic ovary syndrome (P…	01_27_19	01_N_10	Validated	Yes	Yes	No Fluorescence detected	Works	Viable	1.24141	NO	1.15248	NO	1.14426	NO	viable	10.2637	150.51	10.0592	1586	135.062	8.07157	2015	151496	61430.7	1543	138887	51292.3	1962	25.2977	231.331	16.0652	1724	172.809	15.0359	955	201025	76536.3	1714	148147	62028	946	152.861	23.0176	973	133190	58669.6	966
YKL182W	FAS1	Beta subunit of fatty acid synthetase; complex catalyzes the synthesis of long-chain saturated fatty acids; contains acetyltransacylase, dehydratase, enoyl reductase, malonyl transacylase, and palmitoyl transacylase activities; specific target of the broad-spectrum antifungal NPD6433	01_27_21	01_N_11	Validated	Yes	Yes	Partially works	Works	Viable	1.15392	NO	1.20059	NO	1.07671	NO	inviable	40.9923	263.788	105.99	2456	155.655	12.854	3036	265625	165814	2423	157207	66480.7	3016	41.6688	313.545	163.506	3082	182.895	17.2937	1233	266083	182758	3055	170882	73349	1205	142.198	20.2729	1242	134019	59422.4	1219
YPL096W	PNG1	Conserved peptide N-glycanase; deglycosylating enzyme that cleaves N-glycans that are attached to misfolded ERAD substrate glycoproteins prior to proteasome-dependent degradation; localizes to the cytoplasm and nucleus; activity is enhanced by interaction with Rad23p; human ortholog NGLY1 is associated with a syndrome characterized by developmental delays, epilepsy, absence of tears and liver dis…	01_27_25	01_N_13	Validated	No	Inconclusive	No Fluorescence detected	No fluorescence detected	Viable	1.18003	NO	1.17682	NO	1.22563	NO	viable	Not calculated	161.793	8.70497	2278	152.24	7.85182	2825	161018	68714.3	2218	144391	59175.7	2743	Not calculated	217.247	12.3249	2795	186.817	14.0335	1173	177491	72516.9	2751	159745	67044.8	1138	137.866	16.1137	1157	119667	52211.9	1154
YDR516C	EMI2	Hexokinase expressed during growth with low glucose levels; induced on non-fermentable carbon sources; required for transcriptional induction of the early meiotic-specific transcription factor IME1; required for sporulation; expression regulated by glucose-repression transcription factors Mig1/2p; protein abundance increases in response to DNA replication stress; EMI2 has a paralog, GLK1, that ar…	01_27_27	01_N_14	Validated	No	Inconclusive	No Fluorescence detected	No fluorescence detected	Viable	1.16154	NO	1.23354	NO	1.10047	NO	viable	Not calculated	159.88	10.0181	2292	150.311	8.36353	2929	160958	66770.1	2255	144850	57336.3	2833	Not calculated	218.604	23.7674	3610	173.256	13.0462	848	176851	82864.7	3610	153110	61549.8	840	147.857	18.981	843	131588	54958.5	842
YNL229C	URE2	Nitrogen catabolite repression transcriptional regulator; inhibits GLN3 transcription in good nitrogen source; role in sequestering Gln3p and Gat1p to the cytoplasm; has glutathione peroxidase activity and can mutate to acquire GST activity; self-assembly under limited nitrogen conditions creates [URE3] prion and releases catabolite repression	01_27_29	01_N_15	Validated	Yes	Yes	No Fluorescence detected	Works	Viable	0.99596	NO	1.24294	NO	0.916444	NO	competitive fitness decreased	9.73752	168.198	9.35352	1350	151.82	7.57574	1764	187738	75559.6	1353	163067	65304.5	1725	25.6289	235.266	16.5996	3222	174.97	11.9774	874	197591	86381.5	3207	172163	77983.6	899	133.422	13.882	892	132020	61105.8	891
YKL211C	TRP3	Indole-3-glycerol-phosphate synthase; forms bifunctional hetero-oligomeric anthranilate synthase:indole-3-glycerol phosphate synthase enzyme complex with Trp2p	01_27_31	01_N_16	Validated	No	Inconclusive	No Fluorescence detected	No fluorescence detected	Viable	1.1661	NO	1.20177	NO	1.08358	NO	competitive fitness decreased	Not calculated	166.539	11.1229	2420	151.812	7.98587	2795	166898	71693.7	2398	144349	59309.9	2766	Not calculated	222.561	14.565	3897	177.346	12.9092	1828	178178	73354.5	3842	153381	65519.2	1806	142.56	18.7902	1849	124041	55706.7	1821
YHR170W	NMD3	Protein involved in nuclear export of the large ribosomal subunit; acts as a Crm1p-dependent adapter protein for export of nascent ribosomal subunits through the nuclear pore complex	01_27_33	01_N_17	Validated	Yes	Yes	Partially works	Works	Viable	1.15454	NO	1.20899	NO	1.09763	NO	inviable	21.5065	181.532	21.6417	2381	142.491	7.42615	2801	190418	87843.1	2383	142281	60811.7	2781	38.2172	279.092	40.5797	2862	172.431	12.3061	821	246692	111152	2862	170533	69423.4	821	147.86	21.3595	828	146954	64964.9	821
YER081W	SER3	3-phosphoglycerate dehydrogenase and alpha-ketoglutarate reductase; 3PG dehydrogenase that catalyzes the first step in serine and glycine biosynthesis; alpha-ketoglutarate reductase, converting alpha-ketoglutarate to D-2-hydroxyglutarate (D-2HG); directly phosphorylated by TORC1 in a Pib2-dependent manner; localizes to the cytoplasm; ER3 has a paralog, SER33, that arose from the whole genome dupl…	01_27_35	01_N_18	Validated	Yes	Yes	No Fluorescence detected	Works	Viable	1.1782	NO	1.19997	NO	1.12341	NO	viable	7.31447	162.876	17.3543	2581	150.962	10.9446	2852	168213	74084.1	2580	146393	64039.8	2851	22.4313	229.525	24.8829	2100	178.04	12.0556	1859	198367	81810.9	2088	155142	63364.9	1848	135.87	14.3147	1887	120204	51034.1	1874
YBR218C	PYC2	Pyruvate carboxylase isoform; cytoplasmic enzyme that converts pyruvate to oxaloacetate; differentially regulated than isoform Pyc1p; mutations in the human homolog are associated with lactic acidosis; PYC2 has a paralog, PYC1, that arose from the whole genome duplication	01_27_37	01_N_19	Validated	Yes	Yes	Partially works	Works	Viable	1.16475	NO	0.994816	NO	1.15768	NO	viable	19.0249	178.483	20.0247	1649	144.527	8.28696	2136	181642	72358.8	1635	148497	53627.5	2082	36.8998	282.567	33.6386	3187	178.3	13.1799	1800	234022	101002	3196	158501	66505.7	1804	141.489	17.4324	1813	126445	54206.6	1804
YCR095C	OCA4	Cytoplasmic protein required for replication of Brome mosaic virus; S. cerevisiae is a model system for studying replication of positive-strand RNA viruses in their natural hosts	01_27_39	01_N_20	Validated	No	Inconclusive	No Fluorescence detected	No fluorescence detected	Viable	1.09472	NO	1.18878	NO	1.04943	NO	viable	Not calculated	154.606	7.71799	2566	145.408	6.83479	2270	144912	56042.4	2478	141930	51598.7	2179	Not calculated	216.393	17.1357	3240	177.394	13.6337	947	181238	83618.4	3240	160131	67717.7	947	155.371	25.7443	940	140773	63083.5	932
YDR267C	CIA1	Component of cytosolic iron-sulfur protein assembly (CIA) machinery; acts at late step of Fe-S cluster assembly; forms CIA targeting complex with Cia2p and Met18p that directs Fe-S cluster incorporation and maturation of a subset of cytosolic and nuclear proteins involved in methionine biosynthesis, DNA replication and repair, transcription and telomere maintenance; contains WD40 repeats; human h…	01_27_41	01_N_21	Validated	No	Inconclusive	No Fluorescence detected	No fluorescence detected	Viable	0.93552	NO	0.705255	NO	0.953312	NO	inviable	Not calculated	153.316	7.96291	2576	143.095	6.58762	2957	151891	56824.6	2532	148699	49096.3	2869	Not calculated	214.177	14.7131	3092	178.045	14.2314	952	179645	72026.9	2981	167214	64584.1	927	144.951	20.7015	949	136802	56064.1	938
YLR028C	ADE16	Enzyme of 'de novo' purine biosynthesis; contains both 5-aminoimidazole-4-carboxamide ribonucleotide transformylase and inosine monophosphate cyclohydrolase activities; ADE16 has a paralog, ADE17, that arose from the whole genome duplication; ade16 ade17 mutants require adenine and histidine	01_27_45	01_N_23	Validated	Yes	Yes	Partially works	Works	Viable	1.13731	NO	1.24421	NO	1.07354	NO	viable	19.8958	178.562	18.052	2549	143.036	6.69889	2817	174579	68657.9	2502	139828	54424.3	2742	34.0551	261.518	27.1939	3596	172.458	14.8487	1496	211086	87627.9	3537	164519	72085.1	1465	144.023	22.9286	1484	137451	62954.2	1459
YHL039W	EFM1	Lysine methyltransferase; involved in the monomethylation of eEF1A (Tef1p/Tef2p); SET-domain family member; predicted involvement in ribosome biogenesis; green fluorescent protein (GFP)-fusion protein localizes to the cytoplasm	01_27_47	01_N_24	Validated	Yes	Yes	Partially works	Partially works	Viable	1.17045	NO	1.24294	NO	1.2222	NO	viable	10.3515	161.462	9.78835	2576	144.748	6.05315	2533	148000	64305.9	2494	134903	53688.2	2468	25.4405	230.947	15.6569	3341	172.193	15.7339	1369	185588	77958.5	3288	160431	73001.7	1340	148.675	23.8999	1330	139701	67814.8	1330
YGR234W	YHB1	Nitric oxide oxidoreductase; flavohemoglobin that plays role in oxidative and nitrosative stress responses; protects against nitration of cellular targets and against cell growth inhibition under aerobic or anaerobic conditions; yeast flavohemoglobin Yhb1p and human homolog neuroglobin NGB protect cells against alpha-synuclein cytotoxicity and aggregate formation; protein increases in abundance, …	01_29_01	01_O_01	Validated	Yes	Yes	Partially works	Partially works - dual localization	Viable	1.19161	NO	1.17387	NO	1.02332	NO	viable	35.7161	242.547	72.364	1763	155.918	11.745	2434	262114	143358	1770	160936	64871.8	2415	58.9624	443.288	133.304	3964	181.915	15.9612	1401	362434	200021	3965	164707	70729.5	1384	142.813	19.5066	1410	129356	57782.4	1381
YBR159W	IFA38	Microsomal beta-keto-reductase; contains oleate response element (ORE) sequence in the promoter region; mutants exhibit reduced VLCFA synthesis, accumulate high levels of dihydrosphingosine, phytosphingosine and medium-chain ceramides	01_29_03	01_O_02	Validated	Yes	Yes	Unexpected signal	Works	Essential and synchronized altered morphology	0.283256	YES	0.114175	YES	0.122431	YES	viable	10.3462	167.873	11.8851	1900	150.505	8.35332	2647	180608	72098.6	1853	150105	59441.7	2571	20.6716	235.535	17.1838	3270	186.846	38.336	110	201513	79788.3	3241	175126	125006	114	246.863	153.639	110	227417	264912	111
YPL210C	SRP72	Core component of the signal recognition particle (SRP); the SRP is a ribonucleoprotein (RNP) complex that functions in targeting nascent secretory proteins to the endoplasmic reticulum (ER) membrane	01_29_07	01_O_04	Validated	Yes	Yes	Partially works	Works	Essential	0.031482	YES	0	YES	0	YES	inviable	9.80231	167.139	22.3632	431	150.756	16.0299	588	178487	105710	437	186254	109600	596	25.5587	271.309	38.7095	885	201.966	43.5764	40	265497	160775	884	239543	108652	40	178.222	127.579	39	221329	201866	40
YLL026W	HSP104	Disaggregase; heat shock protein that cooperates with Ydj1p (Hsp40) and Ssa1p (Hsp70) to refold and reactivate denatured, protein aggregates; responds to stresses (heat, ethanol, and sodium arsenite); required for the protein aggregate solid-to-liquid phase transition and dispersal of liquid condensates; involved in [PSI+] propagation; potentiated variants eliminate TDP-43 cytoplasmic aggregates …	01_29_09	01_O_05	Validated	Yes	Yes	Partially works	Works	Viable	1.28679	NO	1.15782	NO	1.03646	NO	viable	31.368	227.433	44.814	1304	156.092	9.85016	1765	239369	105657	1305	165428	63094.5	1754	50.8182	361.97	67.5914	3451	178.023	13.015	526	303269	138660	3441	157810	61487.1	517	147.972	20.9018	530	133479	54498.9	526
YOR254C	SEC63	Essential subunit of Sec63 complex; with Sec61 complex, Kar2p/BiP and Lhs1p forms a channel competent for SRP-dependent and post-translational SRP-independent protein targeting and import into the ER; other members are Sec62p, Sec66p, and Sec72p	01_29_11	01_O_06	Validated	Yes	Yes	Partially works	Works	Altered morphology	0.875837	NO	1.09005	NO	1.00916	NO	inviable	17.8247	183.362	13.7645	2332	150.678	6.71737	2825	174843	69419.4	2283	146836	52467.1	2743	36.0647	271.582	28.1609	526	173.637	18.7269	629	242545	88165.7	514	162058	70844.2	620	169.377	53.7846	630	157804	81602.9	621
YER103W	SSA4	Heat shock protein that is highly induced upon stress; plays a role in SRP-dependent cotranslational protein-membrane targeting and translocation; member of the HSP70 family; cytoplasmic protein that concentrates in nuclei upon starvation; SSA4 has a paralog, SSA3, that arose from the whole genome duplication	01_29_13	01_O_07	Validated	Yes	Yes	Unexpected signal	Works	Viable	1.29368	NO	1.12271	NO	1.07717	NO	viable	15.6895	163.534	27.4222	2157	137.876	13.7189	2625	166065	76592.4	2159	138557	58411.9	2627	22.7807	225.783	19.1111	2341	174.348	13.0377	1369	207693	79283.1	2299	148560	61965.2	1356	147.874	21.3266	1372	127524	56672.5	1366
YDR062W	LCB2	Serine palmitoyltransferase component; responsible along with Lcb1p for the first committed step in sphingolipid synthesis, which is the condensation of serine with palmitoyl-CoA to form 3-ketosphinganine	01_29_15	01_O_08	Validated	Yes	Yes	No Fluorescence detected	Works	Essential	0	YES	0	YES	0	YES	inviable	12.0228	170.482	10.6264	2073	149.986	8.40942	2557	168422	60521.2	2015	148402	54917.9	2501	40.0014	240.091	16.8229	1689	144.052	4.60322	25	220485	77046.6	1659	110184	76319.8	26	118.062	13.2468	25	94286.9	68163.7	26
YBR126C	TPS1	Synthase subunit of trehalose-6-P synthase/phosphatase complex; synthesizes the storage carbohydrate trehalose, which is critically important for survival of long-term desiccation; also found in a monomeric form; expression is induced by the stress response and repressed by the Ras-cAMP pathway; protein abundance increases in response to DNA replication stress and in response to prolonged exposur…	01_29_17	01_O_09	Validated	Yes	Yes	No aparent change	Works	Essential in synthetic minimal media	0.731378	NO	0.465481	YES	1.20479	NO	viable	25.9267	275.819	165.828	1355	204.308	90.0744	1646	277634	195484	1348	211133	119125	1635	34.3212	266.715	31.907	2810	175.175	17.9684	214	233758	97427.3	2770	170869	71623.4	210	185.261	115.604	214	175538	117064	205
YGR175C	ERG1	Squalene epoxidase; catalyzes epoxidation of squalene to 2,3-oxidosqualene; plays essential role in ergosterol-biosynthesis pathway and is specific target of antifungal drug terbinafine; directed to ER via guided entry of tail-anchored proteins (GET) pathway; degradation by ERAD triggered by membrane lipid saturation; human SQLE functionally complements the lethality of the erg1 null mutation	01_29_19	01_O_10	Validated	Yes	Yes	Partially works	Works	Viable	0.890557	NO	0.671217	NO	0.636051	NO	inviable	54.4833	529.15	206.332	1793	240.851	83.7884	2094	520108	299582	1758	242400	123135	2090	72.6567	767.72	277.558	3399	209.92	36.4549	462	629392	371784	3353	196759	86502.8	463	223.692	88.8345	458	206201	117472	455
YKL035W	UGP1	UDP-glucose pyrophosphorylase (UGPase); catalyses the reversible formation of UDP-Glc from glucose 1-phosphate and UTP, involved in a wide variety of metabolic pathways, expression modulated by Pho85p through Pho4p; involved in PKA-mediated oxidative stress resistance and long-term survival in stationary phase; UGP1 has a paralog, YHL012W, that arose from the whole genome duplication	01_29_21	01_O_11	Validated	Yes	Yes	Partially works	Works	Viable	1.20291	NO	1.13464	NO	1.12809	NO	inviable	7.89895	169.582	15.3598	1398	156.186	7.95792	1872	185438	75958.1	1444	167326	63902.5	1809	37.1471	277.776	47.2835	552	174.59	14.1232	362	246330	99940.4	544	153902	63920.7	361	152.737	23.1241	365	135531	59819.3	364
YHR007C	ERG11	Lanosterol 14-alpha-demethylase; catalyzes C-14 demethylation of lanosterol to form 4,4''-dimethyl cholesta-8,14,24-triene-3-beta-ol in ergosterol biosynthesis pathway; transcriptionally down-regulated when ergosterol is in excess; member of cytochrome P450 family; associated and coordinately regulated with the P450 reductase Ncp1p; human CYP51A1 functionally complements the lethality of the erg1…	01_29_23	01_O_12	Validated	Yes	Yes	Partially works	Partially works	Viable	1.20258	NO	1.02552	NO	1.02648	NO	inviable	26.0207	269.31	68.2511	1651	199.234	35.4711	2093	279133	141480	1643	199312	85527.1	2093	50.5553	429.202	75.564	1878	212.217	31.6012	1315	367230	159444	1900	182956	75777.9	1309	148.237	23.2504	1347	127680	52876.2	1320
YLR432W	IMD3	Inosine monophosphate dehydrogenase; catalyzes the rate-limiting step in the de novo synthesis of GTP; member of a four-gene family in S. cerevisiae, constitutively expressed; IMD3 has a paralog, IMD4, that arose from the whole genome duplication	01_29_25	01_O_13	Validated	Yes	Yes	Partially works	Works	Viable	1.24279	NO	1.1565	NO	1.05778	NO	viable	42.6553	273.604	59.1329	2097	156.898	9.45618	2697	283877	135149	2096	148898	61414.4	2644	61.4292	453.792	77.9867	2016	175.031	14.4486	1413	392560	175578	2065	155694	64642.6	1383	147.516	23.0665	1413	132072	58517	1395
YML012W	ERV25	Member of the p24 family involved in ER to Golgi transport; role in misfolded protein quality control; forms a heterotrimeric complex with Erp1, Erp2p, and Emp24,	01_29_27	01_O_14	Validated	Yes	Yes	Partially works	Works	Viable	1.20486	NO	1.17055	NO	1.06292	NO	viable	14.3274	170.603	16.9986	2243	146.16	8.61925	2720	174279	75035.3	2178	141109	56978.9	2632	34.0275	274.307	25.7592	2465	180.967	15.0222	1525	222885	95954.6	2501	152055	66020.7	1496	142.102	20.067	1545	120313	54734.7	1517
YBR106W	SND3	Involved in SRP-independent protein targeting to the ER; component of an alternative ER-targeting pathway partially redundant with the GET pathway that can compensate for SRP loss; preference for substrates with downstream transmembrane domains; interacts with Snd1p, Env10p/Snd2p, and Sec61p-translocon subunits; role in establishing nucleus-vacuole junctions (NVJs) in high glucose; targeted to th…	01_29_31	01_O_16	Validated	Yes	Yes	Partially works	Works	Viable	0.903444	NO	1.0724	NO	1.0091	NO	competitive fitness decreased	31.3496	234.138	34.3519	2253	160.737	10.8548	2719	229735	102826	2281	152679	62137.6	2650	49.0534	351.505	55.5249	3758	179.08	15.6404	852	280176	123292	3758	157044	65994.4	849	163.022	31.9193	858	143313	64310	842
YDL095W	PMT1	Protein O-mannosyltransferase of the ER membrane; transfers mannose from dolichyl phosphate-D-mannose to protein serine and threonine residues; 1 of 7 related proteins involved in O-glycosylation which is essential for cell wall rigidity; functions as a heterodimer with Pmt2p but can also pair with Pmt3p; involved in ER quality control; amino terminus faces cytoplasm, carboxyl terminus faces ER l…	01_29_35	01_O_18	Validated	Yes	No	No aparent change	No aparent change	Viable	1.11102	NO	1.23457	NO	1.1194	NO	viable	Not calculated	167.034	15.6878	1828	162.928	14.4966	2184	172794	79014.2	1816	159924	72662.8	2169	Not calculated	262.695	24.5834	2771	216.547	28.2317	1649	213271	86300.8	2767	185911	83622.6	1643	149.329	26.6122	1672	130817	60963.8	1658
YDR233C	RTN1	Reticulon protein; involved in nuclear pore assembly and maintenance of tubular ER morphology; promotes membrane curvature; regulates the ER asymmetry-induced inheritance block during ER stress; role in ER-derived peroxisomal biogenesis; increases tubular ER when overexpressed; mutants have reduced phosphatidylserine transfer between the ER and mitochondria; interacts with exocyst subunit Sec6p, …	01_29_39	01_O_20	Validated	Yes	Yes	Partially works	Works	Viable	1.11917	NO	1.1471	NO	1.10599	NO	viable	39.8354	242.022	35	1869	145.611	6.21084	2243	225147	93058.2	1923	138373	52272.7	2178	57.942	391.938	69.2788	2199	164.841	12.2669	1099	310911	132363	2192	145731	60903.9	1072	173.679	42.3071	1074	157479	81122.9	1083
YGR085C	RPL11B	Ribosomal 60S subunit protein L11B; expressed at half the level of Rpl11Ap; involved in ribosomal assembly; depletion causes degradation of 60S proteins and RNA; homologous to mammalian ribosomal protein L11 and bacterial L5; RPL11B has a paralog, RPL11A, that arose from the whole genome duplication	01_29_41	01_O_21	Validated	Yes	Yes	Partially works	Works	Viable	0.866651	NO	1.15985	NO	1.00213	NO	viable	63.3431	474.427	152.108	2252	173.91	19.7037	2462	456986	255749	2234	176458	65742.2	2456	80.1364	895.07	248.84	2181	177.793	14.3162	779	740036	379551	2181	168541	72108.1	789	145.999	20.2216	781	139928	62799.8	787
YKL212W	SAC1	Phosphatidylinositol phosphate phosphatase; role in early and medial Golgi PtdIns4P hydrolysis; regulated by Vps74p interaction; ER localized transmembrane protein which cycles through the Golgi; role in protein trafficking, processing, secretion, and cell wall maintenance; regulates sphingolipid biosynthesis by modulating PtdIns(4)P metabolism; PtdIns4P PPase activity is crucial for autophagosom…	01_29_43	01_O_22	Validated	Yes	Yes	Partially works	Works	Viable	1.18449	NO	1.20916	NO	1.1137	NO	competitive fitness decreased	13.6719	176.475	13.5834	2742	152.348	7.80487	2814	173834	70020.9	2710	153005	56886	2756	29.5105	245.861	20.2083	3208	173.306	13.2602	1217	201407	83986.1	3190	157092	66601.2	1214	144.761	21.4288	1239	132257	59604.2	1217
YGL195W	GCN1	Positive regulator of the Gcn2p kinase activity; forms a complex with Gcn20p; proposed to stimulate Gcn2p activation by an uncharged tRNA; suppresses frameshifting at stalled ribosomes	01_31_01	01_P_01	Validated	Yes	Yes	Partially works	Works	Viable	1.00476	NO	0.986942	NO	0.828415	NO	viable	22.4248	191.003	22.0885	2078	148.171	6.01529	2453	189501	80538.5	2061	143557	54324.3	2394	35.4567	266.611	28.9892	4206	172.08	10.4936	2661	200677	83613.4	4174	141997	60163.4	2597	144.594	22.1819	2636	120823	55963.7	2612
YNL264C	PDR17	Phosphatidylinositol transfer protein (PITP); downregulates Plb1p-mediated turnover of phosphatidylcholine; forms a complex with Psd2p which appears essential for maintenance of vacuolar PE levels; found in the cytosol and microsomes; homologous to Pdr16p; deletion affects phospholipid composition	01_31_03	01_P_02	Validated	No	Inconclusive	No Fluorescence detected	No fluorescence detected	Viable	1.07362	NO	1.06051	NO	0.858511	NO	viable	Not calculated	163.894	7.73309	2274	152.525	6.74036	2770	170526	69393.6	2233	145009	57755.1	2704	Not calculated	219.556	12.5432	2848	172.097	12.126	1103	180762	70345.3	2756	163938	68540.3	1084	151.498	29.1466	1094	145499	70720.4	1083
YBR101C	FES1	Hsp70 (Ssa1p) nucleotide exchange factor; required for the release of misfolded proteins from the Hsp70 system to the Ub-proteasome machinery for degradation; cytosolic homolog of Sil1p, which is the nucleotide exchange factor for BiP (Kar2p) in the endoplasmic reticulum; protein abundance increases in response to DNA replication stress	01_31_05	01_P_03	Validated	Yes	Yes	Partially works	Works	Viable	1.05638	NO	1.01794	NO	0.851648	NO	viable	21.7704	198.135	25.2789	2080	155	7.1735	2762	198498	84067.4	2064	146178	57094.8	2692	41.483	298.705	31.1369	3363	174.793	13.3344	1029	246867	101699	3383	173069	73655.3	1013	149.623	24.1365	1027	148753	68315.2	1013
YER090W	TRP2	Anthranilate synthase; catalyzes the initial step of tryptophan biosynthesis, forms multifunctional hetero-oligomeric anthranilate synthase:indole-3-glycerol phosphate synthase enzyme complex with Trp3p	01_31_07	01_P_04	Validated	Yes	Yes	Partially works	Works	Essential in synthetic minimal media	1.12245	NO	0	YES	0.929616	NO	competitive fitness decreased	15.6354	182.033	13.7295	2451	153.571	6.94595	3045	175284	70543.1	2436	149577	56622.4	2972	34.9607	267.601	21.5595	2566	174.046	12.7215	1624	228047	88923.2	2557	162609	68826.5	1595	142.364	19.0289	1602	134050	59417.5	1598
YAL036C	RBG1	Member of the DRG family of GTP-binding proteins; associates with translating ribosomes; interacts with Tma46p, Ygr250cp, Gir2p and Yap1p via two-hybrid; localizes to cytosol and peroxisomes	01_31_11	01_P_06	Validated	Yes	Yes	Partially works	Works	Viable	1.25709	NO	1.15743	NO	1.14421	NO	viable	22.9606	193.587	21.8676	2793	149.138	7.57817	3087	185737	75510.2	2799	150150	53144.7	3036	38.6742	296.302	31.3365	2465	181.71	12.9872	1988	249429	103223	2492	153805	67038.9	1985	143.155	17.8836	2000	122397	55342.8	1993
YHR018C	ARG4	Argininosuccinate lyase; catalyzes the final step in the arginine biosynthesis pathway	01_31_13	01_P_07	Validated	Yes	Yes	No Fluorescence detected	Works	Essential in synthetic minimal media	0.987096	NO	0	YES	1.09537	NO	competitive fitness decreased	8.50068	172.545	9.15507	2277	157.877	6.95339	2705	180050	62861.8	2241	164347	55041.8	2612	22.5058	227.3	14.6247	1646	176.144	11.8478	1164	209046	77126.6	1620	159038	65284.8	1167	143.655	18.7466	1180	129938	55606.3	1160
YDR071C	PAA1	Polyamine acetyltransferase; acetylates polyamines (e.g. putrescine, spermidine, spermine) and also aralkylamines (e.g. tryptamine, phenylethylamine); may be involved in transcription and/or DNA replication	01_31_15	01_P_08	Validated	Yes	Yes	Partially works	Works	Viable	1.26958	NO	1.20762	NO	1.11032	NO	viable	19.8235	180.47	17.2242	1928	144.694	6.82228	2418	184242	69786.2	1942	154092	49804	2353	37.2043	281.746	30.4762	2704	176.924	13.3644	1662	239296	94806.2	2727	147754	61677.9	1672	143.965	20.5139	1699	120814	52402.8	1670
YBL068W	PRS4	5-phospho-ribosyl-1(alpha)-pyrophosphate synthetase, synthesizes PRPP; which is required for nucleotide, histidine, and tryptophan biosynthesis; one of five related enzymes, which are active as heteromultimeric complexes; PRS4 has a paralog, PRS2, that arose from the whole genome duplication; a missense mutation in the conserved residue R196 of its human homolog PRPS1 is pathogenic	01_31_19	01_P_10	Validated	Yes	Yes	Unexpected signal	Works	Viable	1.16954	NO	1.21275	NO	1.12721	NO	competitive fitness decreased	10.2704	170.836	19.3202	1802	153.29	14.6783	2172	171271	72274.8	1821	153640	63628.6	2183	29.0058	251.552	16.5938	2542	178.587	12.4844	1128	206721	80564.7	2546	151579	63444.3	1119	148.957	19.8214	1133	127388	54947.1	1116
YKR048C	NAP1	Histone chaperone and assembly chaperone for Rps6a/b; involved in histone exchange, replacing histone H2A-H2B dimers or histone variant dimers from assembled nucleosomes; promotes solubility of Rps6a, and 40S ribosomal subunit biogenesis; role in transport of H2A and H2B histones to the nucleus; regulates microtubule dynamics during mitosis; interacts with mitotic cyclin Clb2p; controls bud morph…	01_31_21	01_P_11	Validated	Yes	Yes	Partially works	Works	Viable	1.23585	NO	1.19014	NO	1.07492	NO	viable	18.0595	176.173	16.9653	1768	144.357	7.43972	2234	177187	69275.2	1753	148171	52683.2	2181	36.0479	277.464	26.5991	1775	177.444	12.3419	814	242147	87018.5	1755	158640	62700.7	823	142.702	16.8283	824	127663	50846.5	815
YPL226W	NEW1	Translation termination and ribosome biogenesis factor; ATP binding cassette protein that cosediments with polysomes and is required for biogenesis of the small ribosomal subunit; Asn/Gln-rich rich region supports [NU+] prion formation and susceptibility to [PSI+] prion induction	01_31_23	01_P_12	Validated	Yes	Yes	Partially works	Works	Viable	1.03649	NO	1.03289	NO	1.00478	NO	viable	39.2275	252.954	54.3187	1684	153.726	8.26326	2141	253104	119553	1655	146996	58451	2084	57.4019	412.495	70.4656	1516	175.715	12.4931	1400	349492	151293	1528	153539	61638.9	1394	145.179	20.0649	1411	128224	54910.8	1403
YGL115W	SNF4	Activating gamma subunit of the AMP-activated Snf1p kinase complex; additional subunits of the complex are Snf1p and a Sip1p/Sip2p/Gal83p family member; activates glucose-repressed genes, represses glucose-induced genes; role in sporulation, and peroxisome biogenesis; protein abundance increases in response to DNA replication stress	01_31_25	01_P_13	Validated	Yes	Yes	No Fluorescence detected	Works	Essential in respiration media	1.06288	NO	0.786265	NO	0.23284	YES	competitive fitness decreased	9.99518	160.753	11.5894	2084	144.685	8.21925	2643	168070	73371.5	2038	138797	58754.9	2585	25.666	236.811	15.9959	3327	176.031	14.3411	1385	193950	81155.7	3291	151114	63330.2	1348	139.713	19.0036	1393	122545	55272.1	1388
YIL137C	TMA108	Ribosome-associated, nascent chain binding factor; binds N-terminal region of nascent peptides during translation; recognizes target proteins via its putative metallopeptidase peptide-binding pocket	01_31_27	01_P_14	Validated	Yes	Yes	No Fluorescence detected	Works	Viable	1.21683	NO	1.1427	NO	1.08905	NO	viable	8.31316	161.365	10.9067	2522	147.951	8.39334	2828	168775	74277.9	2477	141889	61227.3	2758	21.5068	230.547	18.3974	1169	180.964	12.5735	1770	203112	76931.4	1141	158001	66378	1752	141.165	16.5361	1780	124322	54566.3	1760
YOL111C	MDY2	Protein involved in inserting tail-anchored proteins into ER membranes; forms a complex with Get4p; required for efficient mating; involved in shmoo formation and nuclear migration in the pre-zygote; associates with ribosomes	01_31_29	01_P_15	Validated	Yes	Yes	Partially works	Works	Viable	1.1896	NO	1.20593	NO	1.11961	NO	viable	9.7481	165.587	12.0687	2271	149.445	8.09279	2771	171012	74548.8	2226	142121	61242.9	2677	24.7466	236.228	18.1412	735	177.77	12.5369	1330	203928	80836.3	719	158684	63608.5	1307	148.026	22.4287	1349	132368	55529	1316
YOR007C	SGT2	Glutamine-rich cytoplasmic cochaperone; serves as a scaffold bringing together Get4, Get5p, and other TRC complex members that are required to mediate posttranslational insertion of tail-anchored proteins into the ER membrane; interacts with the prion domain of Sup35p; amyloid sensor; plays a role in targeting chaperones to prion aggregates; similar to human cochaperone SGT; forms cytoplasmic foc…	01_31_31	01_P_16	Validated	Yes	Yes	Partially works	Works	Viable	1.15427	NO	1.11336	NO	1.20782	NO	viable	25.6738	199.87	31.1493	1903	148.556	9.24517	2445	213104	97867.1	1884	146815	60022.7	2407	51.6134	360.873	57.5174	1645	174.614	12.1701	1250	299601	135107	1656	151849	57813.9	1250	145.871	20.845	1274	128023	52137.6	1259
YGL190C	CDC55	Regulatory subunit B of protein phosphatase 2A (PP2A); Zds1p/2p-dependent localization to cytoplasm promotes mitotic entry; localization to nucleus prevents mitotic exit; required for correct nuclear division, chromosome segregation during achiasmate meiosis; maintains nucleolar sequestration of Cdc14p in early meiosis; limits formation of PP2A-Rts1p holocomplexes to ensure timely dissolution of …	01_31_33	01_P_17	Validated	Yes	Yes	No Fluorescence detected	Works	Essential and synchronized altered morphology	0.970115	NO	1.01376	NO	0.0954538	YES	N/A	8.79873	159.496	11.409	1702	145.463	8.35044	2215	177721	77164.8	1677	156007	60039.1	2144	30.7416	244.905	20.3756	356	169.618	19.4356	680	241185	96835.6	359	138502	68888	653	147.866	38.0665	682	123177	72138	669
YDR380W	ARO10	Phenylpyruvate decarboxylase; catalyzes decarboxylation of phenylpyruvate to phenylacetaldehyde, which is the first specific step in the Ehrlich pathway; involved in protein N-terminal Met and Ala catabolism	01_31_35	01_P_18	Validated	Yes	Yes	Partially works	Works	Viable	1.12799	NO	1.18481	NO	1.20032	NO	viable	19.0892	185.54	25.2766	2683	150.121	6.8034	2905	190563	88587.9	2681	140553	59611.2	2892	36.0695	276.42	41.8355	2846	176.717	12.9841	1644	230639	101927	2846	154451	65634.4	1621	147.911	21.0253	1653	129442	57512.4	1619
YKL110C	KTI12	Protein that plays a role in modification of tRNA wobble nucleosides; protein plays role in tRNA wobble nucleoside modification with Elongator complex; involved in sensitivity to G1 arrest induced by zymocin; interacts with chromatin throughout the genome; also interacts with Cdc19p	01_31_37	01_P_19	Validated	No	Inconclusive	No Fluorescence detected	No fluorescence detected	Viable	1.11375	NO	1.18903	NO	1.20136	NO	viable	Not calculated	161.314	9.28191	2501	149.158	7.08424	2821	159709	65397.2	2439	150440	52901.4	2709	Not calculated	215.071	13.3892	3708	173.005	12.1206	840	173429	73349.2	3624	165061	68104.8	844	142.498	18.9276	851	136956	60061.5	845
YOR128C	ADE2	Phosphoribosylaminoimidazole carboxylase; catalyzes a step in the 'de novo' purine nucleotide biosynthetic pathway; red pigment accumulates in mutant cells deprived of adenine	01_31_39	01_P_20	Validated	Yes	Yes	Partially works	Works	Essential and altered morphology	0.324017	YES	0	YES	1.19128	NO	viable	20.5604	197.264	35.9562	2413	156.706	13.8109	2924	201157	99859.8	2413	159720	70829.1	2924	29.7793	297.448	67.4678	1408	208.87	59.193	500	288140	158850	1418	201048	132049	498	176.032	50.7106	514	168269	100506	497
YER126C	NSA2	Protein constituent of 66S pre-ribosomal particles; contributes to processing of the 27S pre-rRNA; recruited by ribosomal proteins L17, L35, and L37 to assembling ribosomes after 27SB pre-rRNA is generated, immediately preceding removal of ITS2	01_31_41	01_P_21	Validated	Yes	Yes	Partially works	Works	Essential in multiple conditions but not clear in images	0	YES	0	YES	0	YES	inviable	19.9526	210.829	35.2465	1805	168.763	14.6956	2257	200317	86790.3	1802	163004	61074.5	2253	46.1132	326.805	68.6051	1344	176.105	11.7923	168	263350	115545	1346	158466	57980.4	169	134.731	21.3163	167	123494	48598.3	169
YOR251C	TUM1	Rhodanese domain sulfur transferase; accepts persulfite from Nfs1p and transfers it to Uba4p in the pathway for 2-thiolation of the wobble uridine base of tRNAs; also stimulates sulfur transfer by Nfs1p; involved in metabolism of sterol esters; may be mitochondrially localized	01_31_43	01_P_22	Validated	Yes	No	No aparent change	No aparent change	Viable	0.98812	NO	1.10915	NO	1.13692	NO	viable	Not calculated	157.301	7.47457	2614	145.839	5.90185	2578	150290	59171.9	2603	140813	54606.7	2557	Not calculated	219.151	14.1969	2706	178.549	13.8039	1128	180610	71524.6	2629	169582	71622.4	1107	154.06	26.5874	1113	148629	68579.1	1112
YDR092W	UBC13	E2 ubiquitin-conjugating enzyme; involved in the error-free DNA postreplication repair pathway; interacts with Mms2p to assemble ubiquitin chains at the Ub Lys-63 residue; DNA damage triggers redistribution from the cytoplasm to the nucleus	01_31_45	01_P_23	Validated	Yes	Yes	Partially works	Works	Viable	1.22979	NO	1.24666	NO	1.33251	NO	viable	13.4871	173.058	11.9096	2623	149.718	6.02807	3004	164443	64893.4	2596	143513	51617.3	2911	24.6395	228.051	17.5793	1971	171.86	11.3557	1782	190459	77840.2	1927	148944	66284.4	1757	147.423	25.1111	1801	129036	62794.7	1767
YLR412W	BER1	Protein involved in microtubule-related processes; GFP-fusion protein localizes to the cytoplasm and is induced in response to the DNA-damaging agent MMS; YLR412W is not an essential gene; similar to Arabidopsis SRR1 gene	01_31_47	01_P_24	Validated	No	Inconclusive	No Fluorescence detected	No fluorescence detected	Viable	1.07366	NO	1.09851	NO	1.11799	NO	competitive fitness decreased	Not calculated	157.328	6.52273	2329	144.279	4.87475	2327	146956	60258.4	2254	135603	52629.4	2267	Not calculated	208.902	12.3853	2675	171.998	13.1203	1423	175791	67250.3	2622	158562	73490.7	1396	166.354	45.2867	1408	154674	88802.8	1400
YPL243W	SRP68	Core component of the signal recognition particle (SRP) complex; SRP complex functions in targeting nascent secretory proteins to the endoplasmic reticulum (ER) membrane; relocalizes from cytoplasm to the nuclear periphery upon DNA replication stress	01_01_02	02_A_01	Validated	Yes	Yes	Unexpected signal	Works	Essential and altered morphology	0	YES	0	YES	N/A	N/A	inviable	11.7169	180.024	14.0486	147	158.931	8.16729	322	238249	124919	152	214889	106542	326	6.53968	278.302	41.3336	364	260.102	101.107	30	281664	170511	371	212163	135985	30	146.308	105.101	30	114961	92915.9	29
YLR109W	AHP1	Thiol-specific peroxiredoxin; reduces hydroperoxides to protect against oxidative damage; function in vivo requires covalent conjugation to Urm1p	01_01_04	02_A_02	Validated	Yes	Yes	Increase	Partially works	Viable	1.326	NO	0.889284	NO	1.08452	NO	viable	Not calculated	297.176	106.256	829	425.028	217.247	1808	328042	197068	833	455538	310796	1788	70.4567	1109.16	629.581	559	327.682	145.328	945	1.13665e+06	858529	569	312301	188227	952	127.873	9.13975	972	119979	43956	951
YPL161C	BEM4	Protein involved in establishment of cell polarity and bud emergence; regulates filamentous-growth mitogen-activated protein kinase (MAPK) pathway; interacts with the Rho1p small GTP-binding protein, the pleckstrin homology (PH) domain of Cdc24p, and with the Rho-type GTPase Cdc42p; stabilizes Cdc42p levels, resulting in elevated fMAPK pathway signaling; involved in maintenance of proper telomere…	01_01_08	02_A_04	Validated	Yes	Yes	No Fluorescence detected	Partially works	Viable	1.21377	NO	0.90292	NO	0.885854	NO	viable	4.30138	166.409	8.42037	607	159.251	8.61337	1876	186370	60561.4	601	167801	57117.2	1813	15.4088	234.764	15.5597	960	198.589	22.5504	305	214827	79136.7	932	186978	75937.2	311	147.057	44.1482	311	137063	61958.8	308
YPR189W	SKI3	Ski complex component and TPR protein; mediates 3'-5' RNA degradation by the cytoplasmic exosome; null mutants have superkiller phenotype of increased viral dsRNAs and are synthetic lethal with mutations in 5'-3' mRNA decay; role in preventing L-A mycovirus pathogenesis; mutations in the human ortholog, TTC37, causes Syndromic diarrhea/Trichohepatoenteric (SD/THE) syndrome	01_01_10	02_A_05	Incorrect	Yes	Yes	No Fluorescence detected	Works	Viable	1.23367	NO	1.05447	NO	1.03374	NO	viable	10.0494	177.26	10.5537	982	159.447	8.89805	1726	194800	64534.4	962	169322	58540.8	1665	28.5864	263.789	20.3115	662	188.381	14.115	353	241893	92406.2	652	180770	72474.7	347	137.352	13.875	360	133297	53087.6	353
YHR137W	ARO9	Aromatic aminotransferase II; involved in tyrosine, phenylalanine, and methionine metabolism; involved with Aro8p in production of kynurenic acid to detoxify excess tryptophan	01_01_12	02_A_06	Validated	Yes	Yes	Partially works	Works	Viable	1.37668	NO	1.26953	NO	0.912028	NO	viable	20.4648	198.921	26.0156	767	158.213	9.13955	2078	215437	86035.7	763	162994	62911	2019	53.1259	415.615	80.5018	538	194.816	14.439	457	398570	180856	547	189010	76313.9	461	136.68	13.7255	472	133672	53666	465
YNL162W	RPL42A	Ribosomal 60S subunit protein L42A; homologous to mammalian ribosomal protein L36A, no bacterial homolog; RPL42A has a paralog, RPL42B, that arose from the whole genome duplication	01_01_14	02_A_07	Not found	Yes	Yes	No aparent change	Works	Viable	1.43483	NO	1.28005	NO	0.907278	NO	inviable	39.4464	336.72	115.489	990	203.896	66.4309	1764	343067	171518	992	211395	106255	1805	65.3716	533.225	152.762	1034	184.648	13.2617	271	538683	273956	1047	201706	75076.3	269	142.283	21.7759	269	154181	62326.7	271
YDR368W	YPR1	NADPH-dependent aldo-keto reductase; reduces multiple substrates including 2-methylbutyraldehyde and D,L-glyceraldehyde, expression is induced by osmotic and oxidative stress; functionally redundant with other aldo-keto reductases; protein abundance increases in response to DNA replication stress; YPR1 has a paralog, GCY1, that arose from the whole genome duplication; human homolog AKR1B1 can com…	01_01_16	02_A_08	Validated	Yes	Yes	No Fluorescence detected	Works	Viable	1.46623	NO	1.23041	NO	0.991075	NO	viable	9.35926	169.922	10.2351	964	154.018	8.61483	2143	180440	67651.1	939	164762	71263.2	2105	24.7985	254.226	25.9331	370	191.182	16.3233	884	249830	101050	357	182680	80008.8	875	137.433	15.4041	894	131959	56495.3	880
YMR194W	RPL36A	Ribosomal 60S subunit protein L36A; N-terminally acetylated; binds to 5.8 S rRNA; homologous to mammalian ribosomal protein L36, no bacterial homolog; RPL36A has a paralog, RPL36B, that arose from the whole genome duplication	01_01_18	02_A_09	Validated	Yes	Yes	Partially works	Works	Viable	1.28369	NO	1.29078	NO	0.96913	NO	viable	45.4831	332.102	89.795	844	181.052	22.6085	1489	349203	174982	829	201131	87479.5	1496	71.1836	676.973	195.351	162	195.079	19.8301	670	588073	312988	158	192851	78158.1	653	139.142	17.378	671	138987	55818.3	661
YNR046W	TRM112	Protein involved in methylation of tRNA, rRNA, and translation factors; also involved in ribosome biogenesis; subunit of tRNA methyltransferase (MTase) complexes in combination with Trm9p and Trm11p; N7-methylates G1575 of 18S rRNA as complex with Bud23p; subunit of complex with Mtq2p that methylates Sup45p (eRF1) in the ternary complex eRF1-eRF3-GTP; relative distribution to the nucleus increase…	01_01_20	02_A_10	Validated	Yes	Yes	Unexpected signal	Works	Essential and altered morphology	0.382037	YES	0.461722	YES	0.496827	YES	inviable	15.6055	183.081	14.2255	813	154.51	7.48064	1381	199826	92422.8	815	173343	86829.8	1341	39.8542	307.102	39.3685	145	184.709	10.8226	295	339739	137302	149	190795	89109.1	294	125.49	11.3067	299	130974	60120.3	297
YIL069C	RPS24B	Protein component of the small (40S) ribosomal subunit; homologous to mammalian ribosomal protein S24, no bacterial homolog; RPS24B has a paralog, RPS24A, that arose from the whole genome duplication	01_01_22	02_A_11	Validated	Yes	Yes	Partially works	Works	Viable	1.43324	NO	1.25049	NO	0.927486	NO	viable	49.8701	365.709	112.797	1167	183.33	31.6	1591	373873	206681	1147	200492	99446.4	1579	70.8369	686	184.016	1402	200.059	16.4626	536	629481	317588	1396	203231	78767.8	526	132.172	10.6315	528	137078	49045.4	524
YDR531W	CAB1	Pantothenate kinase, ATP:D-pantothenate 4'-phosphotransferase; cytoplasmic enzyme that catalyzes the first committed step in the universal biosynthetic pathway for coenzyme A (CoA) synthesis; transcription is regulated by Upc2p via a sterol response element; overexpressed human homologs, PANK1 and PANK3, complement yeast hypomorphic alleles, while PANK2, a gene implicated in pantothenate-kinase a…	01_01_24	02_A_12	Validated	Yes	Yes	No Fluorescence detected	Works	Essential	0	YES	0	YES	0	YES	inviable	6.61691	166.095	11.4889	858	155.105	11.3974	1375	171827	75829.5	836	170057	73083.5	1344	20.2858	246.077	20.8775	1884	196.158	25.5523	289	231372	89389.8	1845	197630	77472.2	294	145.036	43.1127	293	146078	61708.4	294
YMR230W	RPS10B	Protein component of the small (40S) ribosomal subunit; homologous to mammalian ribosomal protein S10, no bacterial homolog; RPS10B has a paralog, RPS10A, that arose from the whole genome duplication; mutations in the human homolog associated with Diamond-Blackfan anemia	01_01_26	02_A_13	Validated	Yes	Yes	Partially works	Works	Viable	1.50806	NO	1.29656	NO	0.871693	NO	viable	43.047	419.348	128.046	1940	238.831	59.6572	2191	416646	234233	1901	257941	137049	2166	75.0139	815.67	224.138	1150	203.804	15.5694	862	734820	389006	1142	195064	83268.9	855	127.849	9.535	860	122849	50070.1	850
YGL056C	SDS23	Protein involved in cell separation during budding; one of two S. cerevisiae homologs (Sds23p and Sds24p) of the S. pombe Sds23 protein, which is implicated in APC/cyclosome regulation; SDS23 has a paralog, SDS24, that arose from the whole genome duplication	01_01_28	02_A_14	Validated	Yes	Yes	No Fluorescence detected	Works	Viable	1.45095	NO	1.24624	NO	0.897513	NO	viable	10.6847	169.846	12.2044	1280	151.698	8.76685	1802	180893	72980.6	1241	167818	70268.5	1751	25.5904	256.895	27.5214	666	191.154	16.0615	553	244866	91654.6	647	190763	76049.8	541	135.272	15.3226	555	135866	54537.5	545
YDL136W	RPL35B	Ribosomal 60S subunit protein L35B; homologous to mammalian ribosomal protein L35 and bacterial L29; RPL35B has a paralog, RPL35A, that arose from the whole genome duplication	01_01_30	02_A_15	Validated	Yes	Yes	Partially works	Partially works	Viable	1.42503	NO	1.27649	NO	0.928901	NO	viable	12.9048	185.922	54.3768	1343	161.929	20.7405	1886	211228	96638.7	1365	192618	86199.3	1882	18.1028	242.971	25.1586	1071	198.986	16.1832	516	265087	109296	1099	214515	94192.1	515	137.466	15.676	522	148674	64037.6	517
YNL112W	DBP2	ATP-dependent RNA helicase of the DEAD-box protein family; has strong preference for dsRNA; remodels RNA-protein complex (RNP) to facilitate efficient transcription termination ; required for assembly of Yra1p, Nab2p and Mex67p onto mRNA and formation of nuclear mRNP; involved in mRNA decay and rRNA processing; may be involved in suppression of transcription from cryptic initiation sites	01_01_32	02_A_16	Validated	Yes	Yes	No aparent change	Works	Essential and altered morphology	0.161187	YES	0.264124	YES	0.401399	YES	inviable	32.0941	434.62	265.447	1082	295.133	203.638	1509	409736	400652	1066	288044	319204	1502	73.2866	830.988	494.044	1288	221.985	13.8805	543	756035	703911	1247	185843	78855.9	516	119.548	7.83187	546	102009	44093.6	526
YDR074W	TPS2	Phosphatase subunit of the trehalose-6-P synthase/phosphatase complex; involved in the synthesis of storage carbohydrate trehalose; positive regulator of autophagy involved in the dephosphorylation of Rim15p leading to ATG8 induction; expression is induced by stress conditions and repressed by the Ras-cAMP pathway; protein abundance increases in response to DNA replication stress	01_01_34	02_A_17	Validated	Yes	Yes	No Fluorescence detected	Works	Viable	1.46979	NO	1.02693	NO	1.09409	NO	viable	10.3887	171.182	11.5841	1285	153.398	9.82055	1624	201989	97717.9	1314	189999	97270.7	1611	25.4118	253.435	22.9262	1360	189.033	16.5243	458	246893	100627	1345	189646	82043.3	454	142.824	20.3286	463	142376	60406.1	448
YOL076W	MDM20	Non-catalytic subunit of the NatB N-terminal acetyltransferase; NatB catalyzes N-acetylation of proteins with specific N-terminal sequences; involved in mitochondrial inheritance and actin assembly	01_01_38	02_A_19	Validated	Yes	Yes	No Fluorescence detected	Partially works	Viable	1.35616	NO	1.21836	NO	1.06896	NO	viable	10.3088	161.82	9.56235	1260	145.138	8.1496	2750	173745	68721.8	1246	147588	65761.7	2665	27.3023	265.08	21.0189	1024	192.707	17.0332	415	263814	87598.2	1008	179164	76735.2	407	146.747	24.4043	417	138687	64441	415
YPR062W	FCY1	Cytosine deaminase; zinc metalloenzyme that catalyzes the hydrolytic deamination of cytosine to uracil; of biomedical interest because it also catalyzes the deamination of 5-fluorocytosine (5FC) to form anticancer drug 5-fluorouracil (5FU)	01_01_40	02_A_20	Validated	Yes	Yes	Partially works	Works	Viable	1.38354	NO	1.25145	NO	1.1277	NO	viable	13.0097	169.786	12.3919	1521	147.698	8.04177	2673	170929	70112.5	1480	144650	65745.6	2603	37.7994	301.969	27.8892	887	187.827	13.375	531	272876	106592	865	189171	63655.1	527	136.855	12.8112	529	136976	46941.4	526
YMR315W	YMR315W	Protein with NADP(H) oxidoreductase activity; transcription is regulated by Stb5p in response to NADPH depletion induced by diamide; promoter contains an Stb5p binding site and Stb5p binding is enriched at the promoter; negative regulator of nonselective autophagy; protein abundance increases in response to DNA replication stress	01_01_44	02_A_22	Validated	Yes	Yes	No Fluorescence detected	Works	Viable	1.32246	NO	1.29709	NO	1.03542	NO	viable	7.69725	168.523	10.5592	1158	155.551	8.79048	1619	173320	64654.4	1142	166961	66710.9	1580	23.6573	243.532	17.9514	1278	185.919	13.8296	551	231505	85180.7	1270	183800	64746.6	547	135.744	13.9811	561	133852	47987.8	543
YJR047C	ANB1	Translation elongation factor eIF-5A; previously thought to function in translation initiation; undergoes an essential hypusination modification; expressed under anaerobic conditions; ANB1 has a paralog, HYP2, that arose from the whole genome duplication; human EIF5A complements the inviability of the yeast hyp2 anb1 double null mutant	01_01_46	02_A_23	Validated	Yes	Yes	Partially works	Works	Viable	1.37474	NO	1.2772	NO	1.04479	NO	viable	23.0329	204.648	33.7077	1650	157.512	8.68769	2504	209511	84815.4	1657	152677	64666.8	2439	23.3132	261.559	34.4881	1059	200.582	14.4098	694	249750	97966.6	1056	186247	74882.7	686	138.227	14.9845	699	129775	52226.1	691
YER062C	GPP2	DL-glycerol-3-phosphate phosphatase involved in glycerol biosynthesis; also known as glycerol-1-phosphatase; induced in response to hyperosmotic or oxidative stress, and during diauxic shift; GPP2 has a paralog, GPP1, that arose from the whole genome duplication	01_01_48	02_A_24	Validated	Yes	Yes	Partially works	Works	Viable	1.29425	NO	1.10951	NO	1.09166	NO	viable	12.6765	182.606	21.6745	1208	159.458	10.2717	2040	189718	76657	1188	158045	68289.5	2020	24.9663	257.429	31.597	1165	193.159	21.0457	674	252353	98436.8	1150	188265	81818.1	674	136.741	15.4389	666	131689	54429.5	658
YJR048W	CYC1	Cytochrome c, isoform 1; also known as iso-1-cytochrome c; electron carrier of mitochondrial intermembrane space that transfers electrons from ubiquinone-cytochrome c oxidoreductase to cytochrome c oxidase during cellular respiration; CYC1 has a paralog, CYC7, that arose from the whole genome duplication; human homolog CYC1 can complement yeast null mutant; mutations in human CYC1 cause insulin-r…	01_03_02	02_B_01	Validated	No	Inconclusive	No Fluorescence detected	No fluorescence detected	Viable	1.23772	NO	0.846132	NO	1.17831	NO	viable	Not calculated	157.676	7.8251	784	150.195	7.6313	1881	195307	68477.2	760	177173	62775.2	1811	Not calculated	245.075	13.5316	1695	203.633	15.0532	1360	263558	92955.6	1678	204815	81736.8	1338	127.101	9.88079	1377	129108	51217.3	1362
YMR089C	YTA12	Mitochondrial inner membrane m-AAA protease component; mediates degradation of misfolded or unassembled proteins; also required for correct assembly of mitochondrial enzyme complexes; overexpression of human AFG3L2 complements respiratory defect of yeast afg3 yta12 double null mutation, but overexpression of disease-associated AFG3L2 variants does not; expression of both human SPG7 (paraplegin) a…	01_03_04	02_B_02	Validated	Yes	No	No aparent change	No aparent change	Viable	1.41034	NO	1.03326	NO	1.19382	NO	viable	Not calculated	164.47	10.1138	768	160.926	10.8879	2046	185458	58243.3	770	176993	59074.1	2031	Not calculated	279.783	23.5769	1603	214.906	24.3085	987	265412	97954.5	1569	206076	75467.8	970	132.889	13.2395	978	127350	45391.9	964
YGL125W	MET13	Major isozyme of methylenetetrahydrofolate reductase; catalyzes the reduction of 5,10-methylenetetrahydrofolate to 5-methyltetrahydrofolate in the methionine biosynthesis pathway	01_03_06	02_B_03	Validated	Yes	Yes	No Fluorescence detected	Partially works	Viable	1.26355	NO	1.22096	NO	1.21631	NO	competitive fitness decreased	5.26723	159.132	7.11594	650	150.751	7.08413	1409	182709	59613.2	643	169912	54567.4	1368	21.9308	235.362	16.2028	1841	183.745	14.6639	487	213937	82909.1	1783	176198	65372.6	478	143.502	22.4611	494	139371	55950.5	492
YOR004W	UTP23	Component of the small subunit processome; involved in 40S ribosomal subunit biogenesis; interacts with snR30 and is required for dissociation of snR30 from large pre-ribosomal particles; has homology to PINc domain protein Fcf1p, although the PINc domain of Utp23p is not required for function; essential protein	01_03_08	02_B_04	Validated	Yes	Yes	Partially works	Works	Essential	0.00612843	YES	0.0306535	YES	0.135258	YES	inviable	9.48288	165.729	9.52687	954	150.013	5.77441	2403	172150	64688.4	948	146000	55794.4	2322	27.4792	249.619	26.8443	1213	181.026	10.5642	164	252860	118809	1196	205356	91573.1	164	134.766	20.539	166	153612	71010.3	166
YBL036C	YBL036C	Putative non-specific single-domain racemase; based on structural similarity; binds pyridoxal 5'-phosphate; expression of GFP-fusion protein induced in response to the DNA-damaging agent MMS	01_03_10	02_B_05	Validated	Yes	Yes	No Fluorescence detected	Partially works	Viable	1.13369	NO	1.24885	NO	1.16692	NO	viable	6.33799	167.619	9.31888	1416	156.995	8.41868	2320	180094	58745.3	1379	159935	58543	2241	24.1088	243.083	16.6518	2308	184.478	13.5939	741	219745	80855.7	2272	178278	62475.5	726	139.613	16.0507	758	135148	48995.5	730
YDR298C	ATP5	Subunit 5 of the stator stalk of mitochondrial F1F0 ATP synthase; F1F0 ATP synthase is a large, evolutionarily conserved enzyme complex required for ATP synthesis; homologous to bovine subunit OSCP (oligomycin sensitivity-conferring protein); phosphorylated	01_03_12	02_B_06	Validated	Yes	No	No aparent change	No aparent change	Viable	1.10617	NO	1.09739	NO	1.13339	NO	viable	Not calculated	292.07	81.9923	1078	276.301	79.3447	1659	307204	148148	1063	280763	138331	1644	Not calculated	452.495	139.638	1333	368.604	130.175	730	426785	220748	1339	334911	198163	729	140.541	18.7587	736	127919	56031.6	734
YBR082C	UBC4	Ubiquitin-conjugating enzyme (E2); key E2 partner with Ubc1p for the anaphase-promoting complex (APC); mediates degradation of abnormal or excess proteins, including calmodulin and histone H3; regulates levels of DNA Polymerase-{alpha} to promote efficient and accurate DNA replication; interacts with many SCF ubiquitin protein ligases; component of the cellular stress response; UBC4 has a paralog…	01_03_14	02_B_07	Validated	Yes	Yes	No Fluorescence detected	Partially works	Viable	1.16624	NO	1.11522	NO	1.15746	NO	viable	7.47065	172.427	10.4513	1080	159.545	9.55146	1805	189862	67963.7	1060	164785	68247.1	1757	25.6658	259.698	21.3651	2150	193.044	17.8646	598	251721	90278.7	2115	191088	88536.4	589	159.4	32.1192	602	158927	79850.7	596
YFL018C	LPD1	Dihydrolipoamide dehydrogenase; the lipoamide dehydrogenase component (E3) of the pyruvate dehydrogenase and 2-oxoglutarate dehydrogenase multi-enzyme complexes; PDH complex is concentrated in spots within the mitochondrial matrix, often near the ERMES complex and near peroxisomes; LPD1 has a paralog, IRC15, that arose from the whole genome duplication	01_03_16	02_B_08	Validated	Yes	No	No aparent change	No aparent change	Viable	1.20279	NO	1.1079	NO	1.18534	NO	viable	Not calculated	315.195	86.0826	733	287.2	81.0309	1566	340754	158341	737	322214	156438	1559	Not calculated	544.922	132.79	1916	372.94	97.8299	723	506644	230919	1927	351130	162250	725	140.02	14.8322	713	131716	50794.3	720
YBR105C	VID24	GID Complex regulatory subunit; binds GID Complex in response to glucose through interactions with complex member Vid28p; regulates fructose-1,6-bisphosphatase (FBPase) targeting to the vacuole; promotes proteasome-dependent catabolite degradation of FBPase; peripheral membrane protein located at Vid (vacuole import and degradation) vesicles	01_03_18	02_B_09	Validated	Yes	Yes	Partially works	Works	Viable	1.19779	NO	1.25339	NO	1.13563	NO	viable	19.4278	194.708	19.3377	906	156.881	11.3832	1634	204965	90006.5	899	181036	81494.6	1632	38.7511	296.894	34.621	312	181.844	21.6152	555	284972	119268	313	177005	75759.4	563	142.202	19.2621	565	135651	56813.6	561
YOR147W	MDM32	Mitochondrial inner membrane protein with similarity to Mdm31p; required for normal mitochondrial morphology and inheritance; interacts genetically with MMM1, MDM10, MDM12, and MDM34; variation between SK1 and S288C at residues 182 and 262 impacts invasive growth and mitochondrial network structure	01_03_20	02_B_10	Validated	Yes	No	No aparent change	No aparent change	Viable	1.10674	NO	1.17466	NO	1.09239	NO	viable	Not calculated	171.871	10.0632	892	164.316	13.7912	1676	181796	69102.9	871	178257	78452.8	1676	Not calculated	240.801	18.8247	615	191.695	18.6569	774	232865	85294.9	599	189431	78495.7	774	134.441	15.5093	753	130391	51062.5	745
YDL097C	RPN6	Essential, non-ATPase regulatory subunit of the 26S proteasome lid; required for the assembly and activity of the 26S proteasome; the human homolog (S9 protein) partially rescues Rpn6p depletion; protein abundance increases in response to DNA replication stress	01_03_22	02_B_11	Validated	Yes	Yes	Partially works	Works	Essential and synchronized altered morphology	0.127617	YES	0	YES	0	YES	inviable	23.7317	217.575	34.242	416	165.941	13.2239	1324	253940	101773	412	208602	76257.6	1286	31.9949	336.174	58.3522	671	228.615	79.4646	85	368080	153386	673	195112	127325	87	174.548	118.026	86	145024	107410	84
YKL120W	OAC1	Mitochondrial inner membrane transporter; transports oxaloacetate, sulfate, thiosulfate, and isopropylmalate; member of the mitochondrial carrier family	01_03_24	02_B_12	Validated	Yes	Yes	No aparent change	Partially works	Viable	1.17852	NO	1.3999	NO	1.1234	NO	viable	7.62997	157.27	12.3731	820	145.27	11.9015	2051	180118	72157.2	827	169167	73375.1	2036	25.4927	244.462	19.4412	1065	182.142	14.4008	628	245340	85702.6	1057	183482	73557.7	623	142.32	18.6947	637	143380	58460.9	628
YDL134C	PPH21	Catalytic subunit of protein phosphatase 2A, PP2A; functionally redundant with Pph22p; C-terminally methylated; forms alternate complexes with several regulatory subunits; involved in signal transduction and regulation of mitosis; forms nuclear foci upon DNA replication stress; PPH21 has a paralog, PPH22, that arose from the whole genome duplication	01_03_26	02_B_13	Validated	Yes	Yes	No Fluorescence detected	Partially works	Viable	1.22353	NO	1.1533	NO	1.20821	NO	competitive fitness decreased	10.9841	167.893	8.61086	1144	149.452	7.79895	1537	189360	73152	1142	180920	72609.3	1509	28.4946	255.204	16.7409	1861	182.485	12.7701	1015	257629	95742.5	1839	178379	76031.2	1016	138.422	16.5818	1036	135667	58359.9	1016
YIL136W	OM45	Mitochondrial outer membrane protein of unknown function; major constituent of the outer membrane, extending into the intermembrane space; interacts with porin (Por1p) and with Om14p; imported via the presequence pathway involving the TOM and TIM23 complexes, then assembled in the outer membrane by Mim1p; protein abundance increases in response to DNA replication stress	01_03_28	02_B_14	Validated	Yes	Yes	No aparent change	Partially works	Viable	1.13769	NO	1.18146	NO	1.35258	NO	N/A	6.749	173.752	12.4832	910	162.025	12.8217	1466	195758	75037.7	906	192517	73240.4	1450	25.311	258.376	47.8275	1438	192.979	19.2778	752	258138	106327	1441	185546	74653.6	734	145.01	21.2395	753	142049	59675.4	752
YER154W	OXA1	Mitochondrial inner membrane insertase; mediates the insertion of both mitochondrial- and nuclear-encoded proteins from the matrix into the inner membrane; also has a role in insertion of carrier proteins into the inner membrane; acts as a voltage-gated ion channel, activated by substrate peptides; interacts with mitochondrial ribosomes; conserved from bacteria to animals	01_03_32	02_B_16	Validated	Yes	No	No aparent change	No aparent change	Viable	1.14736	NO	1.15739	NO	2.15001	NO	viable	Not calculated	186.797	14.0986	1353	173.582	16.5007	2533	199791	86376	1364	191598	87590.5	2511	Not calculated	254.522	25.0921	1448	221.981	30.9869	768	249287	93279.7	1436	213154	88126.9	759	142.317	19.7531	779	136999	54702.5	766
YGL019W	CKB1	Beta regulatory subunit of casein kinase 2 (CK2); a Ser/Thr protein kinase with roles in cell growth and proliferation; CK2, comprised of CKA1, CKA2, CKB1 and CKB2, has many substrates including transcription factors and all RNA polymerases	01_03_34	02_B_17	Validated	Yes	Yes	Unexpected signal	Partially works	Viable	1.14279	NO	1.11509	NO	1.31456	NO	viable	6.83686	169.531	9.20847	587	157.94	8.62693	1004	184291	74127.2	575	176944	73595.9	970	22.2425	235.703	17.688	1975	183.277	13.7743	844	223298	90005.2	1903	181019	71484.7	851	143.33	17.7455	869	144091	59818.4	871
YML081C-A	ATP18	Subunit of the mitochondrial F1F0 ATP synthase; F1F0 ATP synthase is a large, evolutionarily conserved enzyme complex required for ATP synthesis; termed subunit I or subunit j; does not correspond to known ATP synthase subunits in other organisms	01_03_36	02_B_18	Validated	Yes	Yes	No aparent change	Partially works	Viable	1.12958	NO	1.04106	NO	0.826765	NO	viable	9.01929	196.688	28.8836	580	178.948	25.5757	1014	205870	86393.8	581	203516	87963.8	1021	34.9341	308.597	66.3409	1125	200.792	28.5468	590	290772	130382	1128	193488	94744.4	591	127.785	13.6567	573	121185	45887.5	578
YIL035C	CKA1	Alpha catalytic subunit of casein kinase 2 (CK2); a Ser/Thr protein kinase with roles in cell growth and proliferation; CK2, comprised of CKA1, CKA2, CKB1 and CKB2, has many substrates including transcription factors and all RNA polymerases; regulates Fkh1p-mediated donor preference during mating-type switching	01_03_38	02_B_19	Validated	Yes	Yes	Partially works	Works	Viable	1.10026	NO	1.08172	NO	1.20733	NO	viable	9.96659	168.906	11.043	796	152.072	8.89461	1279	180545	70883.2	784	166368	70330.4	1245	30.6987	274.867	23.5997	1527	190.486	14.2565	818	255751	100788	1480	183461	71053.2	826	139.112	16.0708	842	134312	53011.4	825
YNR018W	RCF2	Cytochrome c oxidase subunit; has a role in assembly of respiratory supercomplexes; similar to Rcf1p, and either Rcf1p or Rcf2p is required for late-stage assembly of the Cox12p and Cox13p subunits and for cytochrome c oxidase activity; associates with the cytochrome c oxidase - cytochrome bc1 supercomplex; null mutant accumulates reactive oxygen species; member of the conserved hypoxia induced g…	01_03_40	02_B_20	Validated	Yes	Yes	No aparent change	Partially works	Viable	1.05603	NO	1.06833	NO	1.22634	NO	viable	7.70048	205.224	29.6903	1182	189.421	30.0761	2113	210449	83405.8	1164	197096	88607.7	2091	35.0409	370.405	63.4987	1590	240.612	36.8854	1079	338946	142839	1575	221782	92441.4	1061	133.989	15.5613	1085	124418	49139.2	1068
YLR244C	MAP1	Methionine aminopeptidase; catalyzes the cotranslational removal of N-terminal methionine from nascent polypeptides; function is partially redundant with that of Map2p; apo-Map1p is activated by the GTP-dependent zinc transferase Zng1p, especially during zinc starvation; interacts with Zng1p via an N-terminal Zn finger domain	01_03_42	02_B_21	Validated	Yes	Yes	Partially works	Works	Viable	0.978634	NO	0.68774	NO	1.23845	NO	viable	31.9531	225.203	38.3996	1230	153.244	9.77507	2273	229412	101627	1219	154875	70372.9	2246	57.5989	427.278	66.5024	1789	181.17	15.9743	437	395646	162180	1798	171912	65984.1	426	139.997	15.9088	425	133962	51109.7	429
YDR178W	SDH4	Membrane anchor subunit of succinate dehydrogenase (SDH); involved in coupling the oxidation of succinate to the transfer of electrons to ubiquinone as part of the TCA cycle and the mitochondrial respiratory chain; has similarity to human SDH subunit D (SDHD), which is implicated in paraganglioma	01_03_44	02_B_22	Validated	Yes	Yes	No aparent change	Unexpected signal	Viable	N/A	N/A	N/A	N/A	N/A	N/A	viable	6.88507	178.478	17.1185	391	166.19	15.2242	646	182260	70582.4	388	170192	69468.4	639	16.8963	226.963	16.8398	951	188.615	14.3366	632	220706	74788.8	915	186532	71618.2	621	134.631	13.0471	621	133933	48322.7	609
YMR318C	ADH6	NADPH-dependent medium chain alcohol dehydrogenase; has broad substrate specificity; member of the cinnamyl family of alcohol dehydrogenases; may be involved in fusel alcohol synthesis or in aldehyde tolerance; protein abundance increases in response to DNA replication stress	01_03_46	02_B_23	Validated	Yes	Yes	Partially works	Works	Viable	1.12726	NO	1.12598	NO	1.18678	NO	viable	18.3534	199.446	33.2811	850	162.841	15.9898	1354	207089	89431.6	840	166786	70368	1327	41.6527	320.563	59.8972	496	187.04	15.0956	815	304285	128949	492	181366	68643.8	807	138.093	18.8354	831	133502	50952.9	808
YBR230C	OM14	Mitochondrial outer membrane receptor for cytosolic ribosomes; integral protein of the outer membrane that interacts with the nascent chain-associated complex (NAC) bound to ribosomes, contributing to co-translational mitochondrial import; interacts with porin (Por1p) and Om45p; abundance is decreased in cells grown in glucose relative to other carbon sources	01_03_48	02_B_24	Validated	Yes	Yes	Partially works	Works	Viable	1.16806	NO	1.18731	NO	1.22895	NO	viable	8.57682	174.061	9.85055	1253	159.132	8.76031	1906	177433	64173.9	1249	162949	64399.4	1866	16.4114	256.578	23.2711	1029	214.47	14.9251	1272	240608	92199.9	1036	197557	79691.8	1266	127.607	9.82587	1295	118311	47228.9	1271
YJL177W	RPL17B	Ribosomal 60S subunit protein L17B; required for processing of 27SB pre-rRNA and formation of stable 66S assembly intermediates; homologous to mammalian ribosomal protein L17 and bacterial L22; RPL17B has a paralog, RPL17A, that arose from the whole genome duplication	01_05_02	02_C_01	Validated	Yes	Yes	Partially works	Works	Viable	1.29459	NO	1.11788	NO	1.11078	NO	viable	36.8108	245.534	62.8726	681	155.151	12.7513	1832	258285	110587	669	161254	64421.1	1818	55.4293	431.777	93.8147	638	192.446	18.3375	849	426434	183711	632	190610	73379.1	849	139.87	16.3304	837	138251	51952.3	841
YNR027W	BUD17	Putative pyridoxal kinase; a key enzyme in vitamin B6 metabolism; involved in bud-site selection; diploid mutants display a random rather than a bipolar budding pattern; similarity to yeast BUD16 and human pyridoxal kinase (PDXK)	01_05_04	02_C_02	Validated	Yes	Yes	No Fluorescence detected	Partially works	Viable	1.22868	NO	1.15625	NO	1.07328	NO	viable	4.92772	162.872	7.29048	784	154.846	7.03496	1773	190690	56131.6	777	174476	54408.5	1702	27.2558	251.607	15.6514	2058	183.029	12.7208	747	233365	88049	1999	176792	64879.3	742	135.966	13.8766	747	131826	48571.1	737
YOR138C	RUP1	Protein that regulates ubiquitination of Rsp5p; has a WW domain consensus motif of PPPSY (residues 131-135) that mediates binding of Rsp5p to Ubp2p; contains an UBA domain; relative distribution to the nucleus increases upon DNA replication stress	01_05_08	02_C_04	Validated	Yes	Yes	No Fluorescence detected	Works	Viable	1.14579	NO	1.27976	NO	1.01468	NO	viable	4.94782	164.017	10.1954	962	155.902	10.3302	2545	183281	59135.8	932	163845	62619.8	2521	30.728	263.241	18.4034	1850	182.352	14.219	824	239327	94407.4	1843	178455	64286.8	821	133.597	13.5214	823	131015	49352.6	826
YBR252W	DUT1	Deoxyuridine triphosphate diphosphatase (dUTPase); catalyzes hydrolysis of dUTP to dUMP and PPi, thereby preventing incorporation of uracil into DNA during replication; critical for the maintenance of genetic stability; also has diphosphatase activity on deoxyinosine triphosphate; human homolog DUT allows growth of yeast haploid dut1 null mutant after sporulation of heterozygous diploid	01_05_12	02_C_06	Validated	Yes	Yes	No Fluorescence detected	Partially works	Essential in respiration media	0.773556	NO	1.00587	NO	0.364953	YES	inviable	8.98116	173.425	11.4249	809	157.849	8.82093	1722	185250	67497.2	801	162200	62630.5	1673	24.1455	247.471	20.8974	1757	187.718	15.4833	254	238260	89253.5	1767	223356	89377.4	257	145.046	19.7693	257	171399	71065.1	255
YCL037C	SRO9	Cytoplasmic RNA-binding protein; shuttles between nucleus and cytoplasm and is exported from the nucleus in an mRNA export-dependent manner; associates with translating ribosomes; involved in heme regulation of Hap1p as a component of the HMC complex, also involved in the organization of actin filaments; contains a La motif; role in preventing L-A mycovirus pathogenesis; SRO9 has a paralog, SLF1,…	01_05_14	02_C_07	Validated	Yes	Yes	Partially works	Works	Viable	1.14655	NO	1.15853	NO	0.930633	NO	viable	48.1663	315.808	59.1661	914	163.695	11.7146	1781	306905	137592	933	161486	64882.2	1750	65.598	530.619	119.963	1098	182.544	13.4513	812	486259	227860	1093	154730	59360.3	794	147.976	22.4922	820	126579	52462	808
YGL040C	HEM2	Aminolevulinate dehydratase; a homo-octameric enzyme, catalyzes the conversion of 5-aminolevulinate to porphobilinogen, the second step in heme biosynthesis; enzymatic activity is zinc-dependent; localizes to the cytoplasm and nucleus; human homolog ALAD can complement yeast hem2 mutant	01_05_16	02_C_08	Validated	Yes	Yes	No Fluorescence detected	Partially works	Essential in multiple conditions but not clear in images	0.160724	YES	0.234916	YES	0	YES	inviable	10.6444	174.986	12.2753	1050	156.359	9.76068	1650	187520	78693.9	1052	178658	75568.7	1596	25.3055	264.731	25.1843	1834	197.74	13.718	853	242633	95928.1	1826	203016	79690.1	857	209.36	72.2426	848	215845	118424	847
YLR398C	SKI2	Ski complex component and putative RNA helicase; mediates 3'-5' RNA degradation by the cytoplasmic exosome; null mutants have superkiller phenotype of increased viral dsRNAs and are synthetic lethal with mutations in 5'-3' mRNA decay; mutations in the human ortholog, SKIV2L, causes Syndromic diarrhea/Trichohepatoenteric (SD/THE) syndrome	01_05_18	02_C_09	Validated	Yes	Yes	No Fluorescence detected	Partially works	Viable	1.04224	NO	1.19221	NO	1.06233	NO	viable	10.1971	177.35	10.8779	1151	159.266	8.81121	1758	191946	72426.8	1121	184502	71045.1	1716	16.491	247.873	18.8973	1872	206.996	14.7814	1177	228557	90587	1870	190339	77844	1147	130.211	13.2638	1162	122433	51272.8	1167
YLR435W	TSR2	Protein with a potential role in pre-rRNA processing	01_05_20	02_C_10	Validated	Yes	Yes	Partially works	Works	Viable	0.554057	NO	0.793297	NO	0.793897	NO	viable	9.75389	159.939	10.4322	848	144.339	7.43937	2072	166191	71073.2	827	154134	68249.8	2012	27.955	252.815	26.2029	704	182.141	13.269	560	247623	98124.1	680	166164	74057.4	541	135.184	16.416	562	125005	54531.3	549
YDL226C	GCS1	ADP-ribosylation factor GTPase activating protein (ARF GAP); involved in ER-Golgi transport; required for prospore membrane formation; regulates phospholipase Spo14p; shares functional similarity with Glo3p; GCS1 has a paralog, SPS18, that arose from the whole genome duplication	01_05_22	02_C_11	Validated	Yes	Yes	Partially works	Partially works	Viable	1.09214	NO	1.00415	NO	0.935956	NO	competitive fitness decreased	12.0262	176.638	14.5395	1102	155.395	9.17528	1502	183231	77337.8	1097	169140	70726.4	1478	13.9652	252.7	20.5473	698	217.41	21.5	1011	240340	87068.1	682	198124	84302.4	991	162.751	38.0742	1006	149061	68540.7	988
YOL052C	SPE2	S-adenosylmethionine decarboxylase; required for the biosynthesis of spermidine and spermine; cells lacking Spe2p require spermine or spermidine for growth in the presence of oxygen but not when grown anaerobically	01_05_24	02_C_12	Validated	Yes	Yes	No Fluorescence detected	Works	Viable	1.22499	NO	1.2379	NO	0.928821	NO	viable	11.5351	173.602	13.4113	679	153.577	9.02954	1516	183209	80045.8	669	170359	72695.7	1485	27.1048	250.885	20.8167	1563	182.883	14.8016	277	243951	82921.2	1540	180691	77877.4	272	142.823	20.5081	274	143266	66039.2	274
YLR192C	HCR1	eIF3j component of translation initiation factor 3 (eIF3); role in initiation as a substoichiometric component of eIF3; 60S ribosomal subunit recycling accessory factor; involved in nonsense-mediated mRNA decay (NMD); required for 20S pre-rRNA processing; post-transcriptional role in retrotransposition; absence decreases Ty1 Gag protein levels; binds eIF3 subunits Rpg1p, Prt1p and 18S rRNA; eIF3 …	01_05_26	02_C_13	Validated	Yes	Yes	Partially works	Works	Viable	0.982934	NO	1.2371	NO	0.751264	NO	viable	26.036	201.845	21.549	1036	149.292	7.78193	1576	199099	74707.9	1037	158696	54294.6	1522	39.9838	342.95	48.3511	1753	205.825	11.8193	1022	286401	115055	1732	175077	66272.8	1021	130.059	9.76901	1028	112456	40656.2	1025
YJR096W	YJR096W	Xylose and arabinose reductase; member of the aldo-keto reductase (AKR) family; GFP-fusion protein is induced in response to the DNA-damaging agent MMS	01_05_28	02_C_14	Validated	No	Inconclusive	No Fluorescence detected	No fluorescence detected	Viable	1.27758	NO	1.33449	NO	1.18536	NO	viable	Not calculated	161.442	8.64305	855	150.535	8.61379	2000	174370	71197	827	169350	69682.5	1951	Not calculated	239.268	14.6505	2568	187.955	15.1999	499	227977	80698.5	2491	182593	75555.3	500	143.399	17.6256	503	140645	59886.7	499
YMR291W	TDA1	Protein serine/threonine kinase; null mutant is sensitive to expression of the top1-T722A allele; not an essential gene; relocalizes from nucleus to cytoplasm upon DNA replication stress	01_05_32	02_C_16	Validated	Yes	Yes	No Fluorescence detected	Partially works	Viable	1.2163	NO	1.3092	NO	1.20998	NO	viable	7.86306	171.511	9.69503	882	158.025	8.63215	1460	188946	67754.4	857	192426	72036.4	1425	16.1984	240.745	18.536	2000	201.748	13.2045	1238	223201	83914.6	1960	190671	70250.8	1255	130.664	11.1146	1265	124194	45563.5	1257
YLR185W	RPL37A	Ribosomal 60S subunit protein L37A; required for processing of 27SB pre-rRNA and formation of stable 66S assembly intermediates; homologous to mammalian ribosomal protein L37, no bacterial homolog; RPL37A has a paralog, RPL37B, that arose from the whole genome duplication	01_05_34	02_C_17	Validated	Yes	Yes	Partially works	Works	Viable	1.19727	NO	1.28267	NO	1.29865	NO	viable	51.4845	511.452	150.868	1046	248.134	72.3381	1553	500334	271093	1044	257945	145093	1541	78.8268	1049.5	328.925	336	222.213	16.8946	1222	952323	525294	335	205570	71534	1226	129.134	9.69737	1240	120745	40236.6	1228
YJR049C	UTR1	ATP-NADH kinase; phosphorylates both NAD and NADH; active as a hexamer; enhances the activity of ferric reductase (Fre1p); UTR1 has a paralog, YEF1, that arose from the whole genome duplication	01_05_36	02_C_18	Validated	Yes	No	No Fluorescence detected	No aparent change	Viable	0.830721	NO	0.931194	NO	1.14726	NO	viable	Not calculated	162.283	8.76455	1769	151.247	8.22127	2268	170680	64672.2	1730	167909	67290.4	2237	Not calculated	241.214	16.5594	2162	200.26	17.7473	965	216935	82869.8	2115	180717	71371.3	951	168.19	36.4646	949	152564	66102.5	944
YIR037W	HYR1	Glutathione peroxidase; functions as hydroperoxide receptor to sense intracellular hydroperoxide levels and transduce redox signal to Yap1p transcription factor; glutathione peroxidase activity is neuroprotective in models of Huntington's disease; HYR1 has a paralog, GPX1, that arose from the whole genome duplication	01_05_38	02_C_19	Validated	Yes	Yes	No Fluorescence detected	Partially works	Viable	1.14783	NO	1.27079	NO	1.25597	NO	viable	6.32685	165.828	8.75445	1174	155.337	8.59009	1799	178711	67821.4	1144	173584	72507.5	1747	28.3137	266.399	18.7975	2526	190.972	13.0117	895	246675	90422.6	2440	186744	63797.8	883	139.026	15.7021	918	134033	50197.6	903
YHR179W	OYE2	Conserved NADPH oxidoreductase containing flavin mononucleotide (FMN); responsible for geraniol reduction into citronellol during fermentation; homologous to Oye3p with different ligand binding and catalytic properties; may be involved in sterol metabolism, oxidative stress response, and programmed cell death; protein abundance increases in response to DNA replication stress	01_05_40	02_C_20	Validated	Yes	Yes	Partially works	Works	Viable	1.19128	NO	1.19694	NO	1.23665	NO	viable	32.1189	219.349	51.3983	767	148.897	13.8099	1948	240605	118617	762	163662	74898.3	1946	59.5217	478.543	129.206	1564	193.706	18.7257	931	454333	225049	1566	187255	73312.6	920	141.25	17.0875	930	136731	53332.8	918
YBL033C	RIB1	GTP cyclohydrolase II; catalyzes the first step of the riboflavin biosynthesis pathway	01_05_44	02_C_22	Validated	Yes	Yes	No Fluorescence detected	Works	Essential and altered morphology	0.135777	YES	0.0875814	YES	0.0878882	YES	viable	9.21471	164.457	9.91343	1044	149.303	7.40359	1707	170223	61540.2	1006	154485	62375.3	1656	30.503	256.857	18.8952	463	178.508	11.8181	164	246974	90781.8	465	195467	79804.9	168	138.616	35.227	165	153347	83973.2	168
YOR276W	CAF20	Phosphoprotein of the mRNA cap-binding complex; involved in translational control; repressor of cap-dependent translational initiation; translational activator of select mRNAs during filamentous growth; competes with eIF4G for binding to eIF4E	01_05_46	02_C_23	Validated	Yes	Yes	Partially works	Works	Viable	1.11519	NO	1.31798	NO	1.14146	NO	viable	22.7921	199.823	22.4011	1053	154.279	9.23172	1515	205307	83970.5	1062	159497	63372	1464	44.8219	357.197	49.4176	1850	197.095	14.1719	764	332631	131968	1866	192114	65680	755	136.574	12.689	766	134589	45861.1	760
YPL117C	IDI1	Isopentenyl diphosphate:dimethylallyl diphosphate isomerase; catalyzes an essential activation step in the isoprenoid biosynthetic pathway; required for viability; isopentenyl diphosphate:dimethylallyl diphosphate isomerase is also known as IPP isomerase	01_05_48	02_C_24	Validated	Yes	Yes	No Fluorescence detected	Partially works	Viable	1.04636	NO	1.2103	NO	1.2419	NO	inviable	5.70977	170.278	9.38787	802	160.555	8.65544	1355	193718	69666.1	796	180947	73558.3	1305	20.9934	240.562	26.3723	1319	190.06	13.3544	945	237053	89402.4	1331	181193	73235.3	955	143.732	17.0261	973	137908	57187.2	955
YOL064C	MET22	Bisphosphate-3'-nucleotidase; involved in salt tolerance and methionine biogenesis; dephosphorylates 3'-phosphoadenosine-5'-phosphate and 3'-phosphoadenosine-5'-phosphosulfate, intermediates of the sulfate assimilation pathway; human homolog BPNT1 complements yeast null mutant	01_07_02	02_D_01	Validated	Yes	No	No Fluorescence detected	No aparent change	Viable	1.05923	NO	1.08463	NO	0.90651	NO	competitive fitness decreased	Not calculated	158.776	8.06644	962	149.083	7.09457	2165	180990	59433.6	953	164346	56049	2119	Not calculated	237.35	14.8702	2321	219.465	16.3768	1409	231069	78036.4	2243	218591	82259.3	1391	136.153	14.8654	1396	136391	50784.2	1383
YMR302C	YME2	Integral inner mitochondrial membrane protein; role in maintaining mitochondrial nucleoid structure and number; mutants exhibit an increased rate of mitochondrial DNA escape; shows some sequence similarity to exonucleases	01_07_04	02_D_02	Validated	Yes	Yes	No aparent change	Partially works	Viable	1.22458	NO	1.3048	NO	1.06552	NO	viable	3.85065	154.756	8.58399	966	148.797	8.02595	2207	172457	56025.3	937	159807	53840.5	2153	21.2898	234.019	16.1031	2118	184.197	14.82	1224	221475	78512.9	2079	176775	60421	1203	134.11	15.1811	1225	129199	45302.7	1211
YOR039W	CKB2	Beta' regulatory subunit of casein kinase 2 (CK2); a Ser/Thr protein kinase with roles in cell growth and proliferation; CK2, comprised of CKA1, CKA2, CKB1 and CKB2, has many substrates including transcription factors and all RNA polymerase	01_07_06	02_D_03	Validated	Yes	Yes	No Fluorescence detected	Partially works	Viable	1.04029	NO	1.19444	NO	0.812764	NO	viable	4.213	163.101	8.17219	497	156.23	9.78005	977	194300	69221.7	490	179986	71566.2	977	23.4027	235.386	16.4896	896	180.299	13.6506	371	245508	101314	892	176809	70240.3	368	148.573	23.7784	367	145145	61786.7	364
YHR001W-A	QCR10	Subunit of the ubiqunol-cytochrome c oxidoreductase complex; this complex comprises part of the mitochondrial respiratory chain; members include Cobp, Rip1p, Cyt1p, Cor1p, Qcr2p, Qcr6p, Qcr7p, Qcr8p, Qcr9p, and Qcr10p and comprises part of the mitochondrial respiratory chain	01_07_08	02_D_04	Validated	Yes	Yes	No aparent change	Works	Viable	1.15818	NO	1.2008	NO	1.38822	NO	viable	4.41676	173.702	18.1054	744	166.03	21.2693	1561	183642	65199.1	738	171809	68340.8	1547	32.7553	276.574	56.1827	1105	185.981	21.7087	1157	255074	106327	1116	172794	76696.8	1157	143.3	18.8833	1108	131229	52000.2	1116
YKL195W	MIA40	Import and assembly protein in mitochondrial intermembrane space; component of MIA pathway which mediates import and oxidative folding of substrates including small proteins containing twin cysteine motifs; acts in concert with Erv1p, which oxidizes the cysteine residues of Mia40p to comprise a disulfide relay system that catalyzes import; also mediates folding of Atp23p via a chaperone-like acti…	01_07_12	02_D_06	Validated	Yes	No	No aparent change	No aparent change	Viable	1.23581	NO	1.22712	NO	1.13719	NO	inviable	Not calculated	176.1	13.4198	480	169.657	15.4009	1253	205481	68691.2	474	185165	69238.1	1207	Not calculated	257.047	34.0464	1160	211.189	25.437	549	248593	98785.9	1163	207505	73861.9	545	144.177	16.7602	550	142894	50694.7	547
YLR258W	GSY2	Glycogen synthase; expression induced by glucose limitation, nitrogen starvation, heat shock, and stationary phase; activity regulated by cAMP-dependent, Snf1p and Pho85p kinases as well as by the Gac1p-Glc7p phosphatase; GSY2 has a paralog, GSY1, that arose from the whole genome duplication; relocalizes from cytoplasm to plasma membrane upon DNA replication stress	01_07_14	02_D_07	Validated	Yes	No	No Fluorescence detected	No aparent change	Viable	1.25563	NO	1.18546	NO	1.11872	NO	viable	Not calculated	167.699	8.5816	891	157.995	8.38339	1660	182936	61341.6	875	164761	63415.4	1600	Not calculated	228.66	16.6814	1402	187.48	14.5865	872	217903	73168	1364	169636	63858.4	870	144.685	18.1595	882	130627	51473.8	873
YNL100W	MIC27	Component of the MICOS complex; MICOS (formerly MINOS or MitOS), a mitochondrial inner membrane complex that extends into the intermembrane space with a role in the maintenance of crista junctions, inner membrane architecture, and formation of contact sites to the outer membrane; forms a subcomplex with Mic10p and Mic12p whose assembly and stability requires cardiolipin; orthologous to human APOO…	01_07_16	02_D_08	Validated	Yes	No	No aparent change	No aparent change	Viable	1.21417	NO	1.20269	NO	1.0969	NO	viable	Not calculated	167.582	11.1843	1605	156.873	11.1316	2156	163655	63545.2	1549	157414	68368.1	2093	Not calculated	249.368	24.092	1698	203.248	19.2868	1153	227922	83972.3	1645	191450	71819.1	1122	140.351	17.2659	1130	131987	50239.4	1116
YCR004C	YCP4	Protein of unknown function; has sequence and structural similarity to flavodoxins; predicted to be palmitoylated; the authentic, non-tagged protein is detected in highly purified mitochondria in high-throughput studies	01_07_18	02_D_09	Validated	Yes	Yes	Partially works	Works	Viable	1.21756	NO	1.24013	NO	1.14441	NO	viable	13.4891	168.336	14.2801	1089	145.629	7.92946	1930	174227	73955.7	1067	155040	66675.7	1897	23.976	261.538	25.5513	978	198.832	14.8182	1091	253423	98098.8	965	181908	77301.4	1076	131.789	14.4138	1105	120866	52023.7	1078
YOR271C	FSF1	Putative protein; predicted to be an alpha-isopropylmalate carrier; belongs to the sideroblastic-associated protein family; non-tagged protein is detected in purified mitochondria; likely to play a role in iron homeostasis	01_07_20	02_D_10	Validated	Yes	No	No aparent change	No aparent change	Viable	1.19044	NO	1.21224	NO	1.1268	NO	viable	Not calculated	172.479	14.054	479	164.464	14.0753	1178	187791	80735.7	466	193072	76161.9	1142	Not calculated	254.963	21.2088	2458	213.889	20.4793	552	232581	85860.4	2446	201596	77787	560	143.209	16.3246	565	135365	52386.9	556
YMR080C	NAM7	ATP-dependent RNA helicase of the SFI superfamily; involved in nonsense mediated mRNA decay; required for efficient translation termination at nonsense codons and targeting of NMD substrates to P-bodies; binds to the small ribosomal subunit via an interaction with Rps26; forms cytoplasmic foci upon DNA replication stress	01_07_22	02_D_11	Validated	Yes	Yes	Partially works	Works	Viable	1.15986	NO	1.19939	NO	1.04423	NO	viable	12.9788	177.656	15.0549	915	154.598	10.7191	1855	189418	81793	923	171502	72050.7	1864	24.5823	259.227	21.2594	1378	195.503	18.4702	820	248038	92901.4	1372	184742	78609.3	807	147.316	17.7001	810	140365	57993.3	807
YGR082W	TOM20	Component of the TOM (translocase of outer membrane) complex; responsible for recognition and initial import steps for all mitochondrially directed proteins; acts as a receptor for incoming precursor proteins	01_07_24	02_D_12	Validated	Yes	Yes	Partially works	Works	Essential in respiration media	0.820426	NO	1.10476	NO	0.475193	YES	inviable	14.4416	176.772	13.736	1262	151.243	8.7397	1673	180937	73669.4	1244	171038	67119.9	1623	28.2935	266.57	26.3192	2112	191.148	15.899	1052	248428	91912.1	2097	172952	68791.6	1038	122.615	15.771	1029	111032	46768.6	1025
YFR015C	GSY1	Glycogen synthase; expression induced by glucose limitation, nitrogen starvation, environmental stress, and entry into stationary phase; GSY1 has a paralog, GSY2, that arose from the whole genome duplication; relocalizes from nucleus to cytoplasmic foci upon DNA replication stress	01_07_26	02_D_13	Validated	No	Inconclusive	No Fluorescence detected	No fluorescence detected	Viable	1.21533	NO	1.25945	NO	1.17224	NO	viable	Not calculated	155.906	8.69442	796	145.267	8.60532	1788	172777	71001.8	783	172062	66880.9	1738	Not calculated	231.839	15.2656	2073	201.151	14.0403	1174	221440	78264.7	2023	186098	77543.2	1162	134.162	13.2289	1186	125187	52499.4	1167
YMR115W	MGR3	Subunit of the mitochondrial (mt) i-AAA protease supercomplex; i-AAA degrades misfolded mitochondrial proteins; forms a subcomplex with Mgr1p that binds to substrates to facilitate proteolysis; required for growth of cells lacking mtDNA	01_07_28	02_D_14	Validated	Yes	No	No aparent change	No aparent change	Viable	1.21288	NO	1.24038	NO	1.23223	NO	viable	Not calculated	166.644	9.73117	483	155.376	9.34976	984	188096	79419.7	475	188026	73018.3	961	Not calculated	226.642	15.0325	2709	202.087	15.6766	950	212123	75341.4	2690	191954	70051.1	928	132.547	14.3479	949	125472	47913.1	938
YPL215W	CBP3	Mitochondrial protein required for assembly of cytochrome bc1 complex; forms a complex with Cbp6p that binds to mt ribosomes near the polypeptide tunnel exit and promotes efficient translation of the COB mRNA; Cbp3p-Cbp6p complex also interacts with newly synthesized cytochrome b (Cobp) and Cbp4p to promote assembly of Cobp into the cytochrome bc1 complex; Cbp3p-Cbp6p complex is sequestered if as…	01_07_32	02_D_16	Validated	Yes	No	No aparent change	No aparent change	Viable	1.16972	NO	1.21661	NO	1.26576	NO	viable	Not calculated	191.585	23.1456	725	179.7	22.0869	1514	211758	83570.2	720	201785	87235.4	1490	Not calculated	293.164	32.9442	927	235.269	32.357	797	269605	108778	926	223253	86911.3	789	142.736	17.3866	798	134827	52014.7	785
YLR291C	GCD7	Beta subunit of translation initiation factor eIF2B; the guanine-nucleotide exchange factor for eIF2; activity subsequently regulated by phosphorylated eIF2; first identified as negative regulator of GCN4 expression; mutations in human ortholog EIF2B2 cause fatal brain disease childhood ataxia with central nervous system hypomyelination (CACH); human ortholog can complement yeast mutant, allows g…	01_07_34	02_D_17	Validated	Yes	Yes	Partially works	Works	Essential	0	YES	0	YES	0	YES	inviable	12.1483	173.034	11.9171	671	152.014	8.79346	846	193324	87881	655	189498	77034.8	825	8.02843	275.683	23.3447	1750	253.55	28.1276	116	262299	106675	1707	257588	93138.2	118	132.643	14.0754	113	135164	50129.7	115
YDL178W	DLD2	D-2-hydroxyglutarate dehydrogenase, and minor D-lactate dehydrogenase; mitochondrial matrix protein that oxidizes D-2-hydroxyglutarate (D-2HG), an oncometabolite, to alpha-ketoglutarate with a minor role in lactate catabolism; located in the mitochondrial matrix	01_07_36	02_D_18	Validated	Yes	Yes	No aparent change	Partially works	Viable	1.14575	NO	1.22529	NO	1.24389	NO	viable	7.99534	186.551	18.6291	848	171.636	18.5965	1111	191493	73786.4	839	197417	78853.8	1095	21.1791	312.687	31.1186	2271	246.462	30.059	1301	282210	105226	2272	226991	93557.2	1312	134.546	13.1923	1328	124951	49833.2	1319
YKR001C	VPS1	Dynamin-like GTPase required for vacuolar sorting; promotes fission of retrograde transport carriers from endosome; also involved in actin cytoskeleton organization, endocytosis, late Golgi-retention of some proteins, regulation of peroxisome biogenesis	01_07_38	02_D_19	Validated	Yes	Yes	Partially works	Works	Viable	1.13224	NO	1.22398	NO	1.31476	NO	viable	15.7538	183.938	18.058	1801	154.961	9.42637	2254	185816	77474.1	1768	159851	70821.3	2202	44.4689	325.403	36.3223	2788	180.7	14.3216	388	292617	114397	2760	177054	63228.6	384	149.921	21.4356	390	146408	54350.4	387
YGR243W	MPC3	Highly conserved subunit of the mitochondrial pyruvate carrier (MPC); expressed during growth on nonfermentable carbon sources, and heterodimerizes with Mpc1p to form the respiratory isoform of MPC; MPC localizes to the mitochondrial inner membrane and mediates pyruvate uptake; MPC3 paralog, MPC2, heterodimerizes with Mpc1p to form the fermentative MPC isoform; protein abundance increases in resp…	01_07_40	02_D_20	Validated	Yes	Yes	No aparent change	Works	Viable	1.11649	NO	1.20593	NO	1.53079	NO	viable	3.75894	170.157	12.1147	1146	163.761	15.5567	2696	178350	68917.9	1142	171702	81243.4	2695	35.195	311.29	55.4783	2543	201.732	22.6174	1023	286415	121723	2550	187214	72777.5	1018	146.903	22.6032	1056	138487	57353.9	1055
YIL106W	MOB1	Component of the mitotic exit network; associates with and is required for the activation and Cdc15p-dependent phosphorylation of the Dbf2p kinase; required for cytokinesis and cell separation; component of the CCR4 transcriptional complex; relocalizes from cytoplasm to the nuclear periphery upon DNA replication stress	01_07_42	02_D_21	Validated	Yes	Yes	Partially works	Works	Essential	0	YES	0	YES	0	YES	inviable	9.15201	169.004	10.4157	1089	153.537	8.81417	1882	173558	64066.5	1054	158426	64616.9	1829	21.0271	269.117	19.8027	2547	212.53	28.3028	41	239727	89008.4	2496	171811	82761.9	40	163.715	49.7642	39	136542	90277.6	40
YDR041W	RSM10	Mitochondrial ribosomal protein of the small subunit; has similarity to E. coli S10 ribosomal protein; essential for viability, unlike most other mitoribosomal proteins	01_07_44	02_D_22	Not found	Yes	Yes	No Fluorescence detected	Partially works	Viable	1.15406	NO	1.12603	NO	1.40669	NO	inviable	6.39393	159.005	6.84567	804	148.839	6.16001	1255	170539	65913.4	773	159532	69395.7	1215	21.3677	251.637	15.3935	1893	197.868	12.9833	691	230695	85282	1824	191272	74585.1	675	138.455	17.4265	684	134753	54037.5	676
YDL137W	ARF2	ADP-ribosylation factor; GTPase of the Ras superfamily involved in regulation of coated formation vesicles in intracellular trafficking within the Golgi; ARF2 has a paralog, ARF1, that arose from the whole genome duplication; arf1 arf2 double null mutation is complemented by human ARF1, ARF4, ARF5, or ARF6	01_07_46	02_D_23	Validated	Yes	Yes	Partially works	Works	Viable	1.18899	NO	1.23242	NO	1.12071	NO	viable	18.3222	194.643	17.6179	1237	158.98	9.22519	2360	202041	74878.3	1242	162685	64735.4	2301	42.6011	340.986	45.1209	2376	195.722	15.1039	1780	309160	120894	2384	172095	69684.6	1774	138.155	14.8501	1800	122806	51454.9	1791
YER086W	ILV1	Threonine deaminase, catalyzes first step in isoleucine biosynthesis; expression is under general amino acid control; ILV1 locus exhibits highly positioned nucleosomes whose organization is independent of known ILV1 regulation	01_07_48	02_D_24	Validated	Yes	No	No aparent change	No aparent change	Viable	1.01644	NO	1.05898	NO	1.29747	NO	competitive fitness decreased	Not calculated	204.639	36.1822	1934	192.758	35.7352	2883	208823	92505.2	1924	190674	93952.5	2897	Not calculated	319.346	55.9107	1307	267.387	59.1788	781	304292	133300	1311	257194	118817	784	138.613	14.2203	811	131972	49829.2	796
YMR261C	TPS3	Regulatory subunit of trehalose-6-phosphate synthase/phosphatase; involved in synthesis of storage carbohydrate trehalose; expression is induced by stress conditions and repressed by the Ras-cAMP pathway; TPS3 has a paralog, TSL1, that arose from the whole genome duplication	01_09_02	02_E_01	Validated	Yes	Yes	No Fluorescence detected	Partially works	Viable	1.2715	NO	1.41231	NO	1.04993	NO	viable	6.57569	160.798	7.91673	877	150.225	7.64348	2089	183494	55611.1	855	162789	55292.3	2039	26.2891	270.852	18.535	1862	199.648	13.1648	1089	258380	90152.9	1844	187075	67147.1	1087	135.488	13.2995	1105	127871	45909.1	1090
YHR207C	SET5	Methyltransferase involved in methylation of histone H4 Lys5, -8, -12; S-adenosylmethionine-dependent; zinc-finger protein, contains one canonical and two unusual fingers in unusual arrangements; deletion enhances replication of positive-strand RNA virus	01_09_04	02_E_02	Validated	No	Inconclusive	No Fluorescence detected	No fluorescence detected	Viable	1.18043	NO	1.27856	NO	0.992402	NO	competitive fitness decreased	Not calculated	156.764	7.824	1133	147.644	7.62694	2507	174328	57186.2	1088	154036	57211.8	2449	Not calculated	218.984	14.227	1833	184.082	15.7692	772	211087	76593.2	1827	177123	68689.4	752	142.411	18.2004	752	139090	56522.4	758
YDL040C	NAT1	Subunit of protein N-terminal acetyltransferase NatA; NatA comprised of Nat1p, Ard1p, and Nat5p; N-terminally acetylates many proteins to influence multiple processes such as cell cycle progression, heat-shock resistance, mating, sporulation, telomeric silencing and early stages of mitophagy; orthologous to human NAA15; expression of both human NAA10 and NAA15 functionally complements ard1 nat1 d…	01_09_06	02_E_03	Validated	Yes	Yes	Partially works	Works	Viable	1.06732	NO	0.947156	NO	0.90607	NO	viable	14.4628	167.296	14.3768	890	143.1	7.04774	1897	178836	64181.7	870	150530	53460.4	1847	28.5131	263.299	28.0538	1623	188.224	15.4303	521	253493	99192.4	1609	192511	77306	511	144.154	21.1128	524	147652	61705.5	514
YDL061C	RPS29B	Protein component of the small (40S) ribosomal subunit; homologous to mammalian ribosomal protein S29 and bacterial S14; RPS29B has a paralog, RPS29A, that arose from the whole genome duplication	01_09_10	02_E_05	Validated	Yes	Yes	No aparent change	Works	Viable	1.14049	NO	1.04902	NO	1.002	NO	viable	11.4868	282.885	51.1971	831	250.39	39.5067	2194	285492	135767	848	241534	101178	2223	65.405	563.042	142.188	1434	194.784	14.7518	597	523744	281005	1434	185371	65441.1	591	141.611	12.8302	570	136379	43525.1	574
YEL058W	PCM1	Essential N-acetylglucosamine-phosphate mutase; converts GlcNAc-6-P to GlcNAc-1-P, which is a precursor for the biosynthesis of chitin and for the formation of N-glycosylated mannoproteins and glycosylphosphatidylinositol anchors	01_09_12	02_E_06	Validated	Yes	Yes	No Fluorescence detected	Works	Essential and altered morphology	0.098418	YES	0.476003	YES	0	YES	inviable	6.54102	166.919	9.77164	1186	156.001	8.93766	1868	180073	61659	1156	159819	59194	1798	12.1667	245.72	19.6243	1560	215.824	70.1782	51	232052	91386.3	1534	175940	105599	52	265.953	280.262	50	232044	238491	52
YMR002W	MIX17	Mitochondrial intermembrane space protein; required for normal oxygen consumption; contains twin cysteine-x9-cysteine motifs; protein abundance increases in response to DNA replication stress	01_09_16	02_E_08	Validated	Yes	Yes	Partially works	Works	Viable	1.2046	NO	1.22091	NO	1.08559	NO	viable	37.1612	247.696	46.0778	884	155.649	11.8509	1306	256192	112669	874	180862	76296.1	1294	60.503	468.448	90.9468	1866	185.023	16.8331	707	414213	191038	1896	176967	70178.2	702	149.293	22.1764	717	143493	58215.1	707
YDL184C	RPL41A	Ribosomal 60S subunit protein L41A; comprises only 25 amino acids; rpl41a rpl41b double null mutant is viable; homologous to mammalian ribosomal protein L41, no bacterial homolog; RPL41A has a paralog, RPL41B, that arose from the whole genome duplication	01_09_18	02_E_09	Not found	Yes	Yes	Partially works	Works	Viable	1.19896	NO	1.18166	NO	1.19977	NO	viable	48.6914	373.298	123.708	721	191.534	36.0541	1355	411989	246945	710	228665	107556	1369	74.9189	826.784	218.64	2184	207.366	19.4856	840	741805	392010	2183	194832	76344.7	821	135.878	14.8933	846	128209	50322.3	829
YJL180C	ATP12	Assembly factor for F1 sector of mitochondrial F1F0 ATP synthase; conserved protein; required for assembly of alpha and beta subunits into F1 sector of mitochondrial F1F0 ATP synthase; human homolog ATPAF2 can complement yeast atp12 mutant; mutation of human homolog reduces active ATP synthase levels and is associated with the disorder ATPAF2 deficiency	01_09_22	02_E_11	Validated	Yes	No	No aparent change	No aparent change	Viable	1.1541	NO	1.20089	NO	1.2404	NO	viable	Not calculated	177.044	10.7549	448	167.012	10.1302	1043	196466	72843.2	439	208636	69883.9	1023	Not calculated	236.318	17.6519	1548	201.422	21.6442	732	229486	84493	1542	184259	76250.2	721	145.948	22.8209	732	133986	57025.6	721
YDR047W	HEM12	Uroporphyrinogen decarboxylase; catalyzes the fifth step in the heme biosynthetic pathway; localizes to both the cytoplasm and nucleus; a hem12 mutant has phenotypes similar to patients with porphyria cutanea tarda	01_09_24	02_E_12	Validated	No	Inconclusive	No Fluorescence detected	No fluorescence detected	Viable	1.10809	NO	1.32621	NO	1.32141	NO	inviable	Not calculated	179.623	13.2779	1215	169.1	12.3249	2774	188286	66584.3	1194	172234	66059.9	2758	Not calculated	233.01	18.627	2197	210.071	18.1842	676	205528	69934.3	2190	175890	65036.3	672	166.792	25.7227	677	140172	56910.2	674
YAL035W	FUN12	Translation initiation factor eIF5B; GTPase that promotes Met-tRNAiMet binding to ribosomes and ribosomal subunit joining; promotes GTP-dependent maturation of 18S rRNA by Nob1p; protein abundance increases in response to DNA replication stress; homolog of bacterial IF2	01_09_26	02_E_13	Validated	Yes	Yes	Partially works	Works	Essential and synchronized altered morphology	0.307022	YES	0.496517	YES	0.308371	YES	viable	38.2892	296.276	59.693	663	182.834	22.9797	1458	346100	171094	667	219394	96829.8	1457	63.5199	505.315	116.121	1725	184.339	13.5164	357	469849	220513	1728	191654	77151.2	362	135.848	14.8016	356	140744	53050	357
YDL125C	HNT1	Adenosine 5'-monophosphoramidase; interacts physically and genetically with CDK and TFIIK subunit Kin28p, and genetically with CAK1; member of histidine triad (HIT) superfamily of nucleotide-binding proteins; protein abundance increases in response to DNA replication stress; human homolog HINT1 can complement yeast hnt1 mutant	01_09_28	02_E_14	Validated	Yes	Yes	Partially works	Works	Viable	1.1724	NO	1.21103	NO	1.31413	NO	viable	14.8808	173.506	15.3501	524	147.687	7.60356	820	218007	81454.7	520	199025	64121.8	807	39.5147	295.811	37.5424	952	178.922	14.1407	579	286195	119899	963	175279	69953.3	577	145.41	20.5026	586	142611	60507	579
YDL215C	GDH2	NAD(+)-dependent glutamate dehydrogenase; degrades glutamate to ammonia and alpha-ketoglutarate; expression sensitive to nitrogen catabolite repression and intracellular ammonia levels; genetically interacts with GDH3 by suppressing stress-induced apoptosis	01_09_30	02_E_15	Validated	Yes	Yes	No Fluorescence detected	Partially works	Viable	1.09132	NO	0.706923	NO	1.2067	NO	viable	7.74481	166.798	8.61955	376	153.88	7.68766	833	211740	73248.6	372	201186	68369.3	805	21.6628	236.15	21.5453	2059	184.993	14.1519	689	220542	93797.7	2056	176132	65620.4	679	146.827	19.2275	687	140481	56858.3	684
YHR121W	LSM12	Protein of unknown function that may function in RNA processing; interacts with Pbp1p and Pbp4p and associates with ribosomes; contains an RNA-binding LSM domain and an AD domain; GFP-fusion protein is induced by the DNA-damaging agent MMS; relative distribution to the nucleus increases upon DNA replication stress	01_09_32	02_E_16	Validated	Yes	No	No Fluorescence detected	No aparent change	Viable	1.14016	NO	1.30095	NO	1.23242	NO	viable	Not calculated	164.457	10.7585	559	151.529	8.24791	1133	177618	78923.6	562	181041	72100.6	1137	Not calculated	236.308	18.4847	1819	209.27	12.9982	2093	212423	79903.5	1806	189032	70084.8	2100	132.429	10.8526	2121	120074	45732.1	2110
YDR108W	TRS85	Component of transport protein particle (TRAPP) complex III; TRAPPIII is a multimeric guanine nucleotide-exchange factor for the GTPase Ypt1p, regulating endosome-Golgi traffic and required for membrane expansion during autophagy and the CVT pathway; directs Ypt1p to the PAS; late post-replication meiotic role	01_09_34	02_E_17	Validated	Yes	Yes	No Fluorescence detected	Partially works	Viable	1.08032	NO	0.988155	NO	1.2509	NO	competitive fitness decreased	7.82783	161.65	8.84753	446	148.996	8.4937	704	183645	68970.6	430	184712	68159.6	682	21.5617	238.027	15.9388	883	186.705	15.8408	674	238104	80800.6	878	177939	67110.9	655	154.527	25.8459	673	148377	60538.6	668
YGR208W	SER2	Phosphoserine phosphatase of the phosphoglycerate pathway; involved in serine and glycine biosynthesis, expression is regulated by the available nitrogen source	01_09_36	02_E_18	Validated	Yes	Yes	Partially works	Works	Essential in synthetic minimal media	1.12836	NO	0.00970716	YES	1.28778	NO	competitive fitness decreased	12.1132	164.541	12.1176	1434	144.61	9.0274	2520	178243	71783.3	1404	156513	70792.3	2505	30.345	267.306	25.1304	2905	186.192	12.4764	1112	245185	92702.1	2879	176291	66880.1	1118	142.142	14.6234	1125	135325	52687.8	1122
YJL082W	IML2	Protein required for clearance of inclusion bodies; localizes to the inclusion bodies formed under protein misfolding stress; the authentic, non-tagged protein is detected in highly purified mitochondria in high-throughput studies; protein abundance increases in response to DNA replication stress; IML2 has a paralog, YKR018C, that arose from the whole genome duplication	01_09_40	02_E_20	Validated	No	Inconclusive	No Fluorescence detected	No fluorescence detected	Viable	1.12005	NO	0.984077	NO	1.42231	NO	viable	Not calculated	153.305	9.32225	903	142.745	9.39519	2095	161471	65599.2	895	155320	63589.6	2028	Not calculated	227.279	16.4253	2911	198.502	14.8041	1277	206007	77154	2847	179216	71461.1	1258	137.169	15.5637	1281	124998	50942.5	1268
YGR083C	GCD2	Delta subunit of the translation initiation factor eIF2B; the guanine-nucleotide exchange factor for eIF2; activity subsequently regulated by phosphorylated eIF2; first identified as a negative regulator of GCN4 expression	01_09_42	02_E_21	Validated	Yes	Yes	Partially works	Works	Essential and altered morphology	0.206678	YES	0.281165	YES	0.592983	NO	inviable	14.7134	183.444	15.8875	1319	156.453	9.67933	2665	192274	81749.4	1292	161132	72769.5	2596	25.959	278.091	26.6106	2272	205.901	15.4666	222	264138	99108.3	2231	226287	91534.1	221	149.93	19.3639	221	166691	62699.2	223
YKL213C	DOA1	WD-repeat protein involved in Ub-mediated proteolysis; K48-, K29-specific Ub chain binding protein involved in Ub homeostasis; substrate-recruiting adaptor for Cdc48p in mitochondria-associated degradation; inhibits degradation of Ufd2p-dependent substrates; facilitates proteolysis of Cse4p, a centromeric H3-like protein; required for ribophagy; promotes NHEJ in postdiauxic/stationary phase; prot…	01_09_44	02_E_22	Not found	Yes	No	No Fluorescence detected	No aparent change	Viable	1.1875	NO	1.17026	NO	1.64886	NO	viable	Not calculated	165.251	7.61182	765	155.66	8.75723	1229	190479	79925.5	776	186821	82564.5	1191	Not calculated	244.241	15.2858	2409	201.288	13.9321	1000	229155	93767.9	2373	202190	77572.6	973	134.345	12.857	992	135067	51785.6	967
YJL101C	GSH1	Gamma glutamylcysteine synthetase; catalyzes the first step in glutathione (GSH) biosynthesis; expression induced by oxidants, cadmium, and mercury; protein abundance increases in response to DNA replication stress	01_09_46	02_E_23	Validated	Yes	No	No Fluorescence detected	No aparent change	Viable	1.1852	NO	0.923676	NO	1.13583	NO	viable	Not calculated	166.618	9.5275	1556	152.388	9.02829	1955	175365	60934.3	1523	154590	64810.6	1884	Not calculated	246.144	20.5572	875	219.383	13.2264	1590	229787	85853.9	850	200831	78036.5	1554	127.292	9.92019	1604	117147	45957	1565
YNL045W	LAP2	Leucyl aminopeptidase yscIV with epoxide hydrolase activity; metalloenzyme containing one zinc atom; green fluorescent protein (GFP)-fusion protein localizes to the cytoplasm and nucleus; also known as leukotriene A4 hydrolase	01_09_48	02_E_24	Validated	Yes	No	No aparent change	No aparent change	Viable	1.07196	NO	1.20654	NO	1.23139	NO	viable	Not calculated	173.272	9.7337	1169	160.096	8.16232	1801	179400	65625.8	1160	166510	65527	1793	Not calculated	252.878	21.042	960	222.383	14.709	1639	241506	89650.3	939	199630	81748.7	1643	129.675	10.3983	1674	116179	47070.6	1630
YGL095C	VPS45	Protein of the Sec1p/Munc-18 family; essential for vacuolar protein sorting; required for the function of Pep12p and the early endosome/late Golgi SNARE Tlg2p; essential for fusion of Golgi-derived vesicles with the prevacuolar compartment; mutation in human VPS45 is associated with congenital neutropenia and primary myelofibrosis of infancy	01_11_02	02_F_01	Validated	Yes	Yes	Partially works	Works	Essential in respiration media	0.906454	NO	1.15003	NO	0.472702	YES	viable	7.17166	166.186	8.11057	1062	154.268	7.38777	2044	183015	58786.8	1033	157509	55990	1984	13.8661	231.263	15.4317	3806	199.196	15.4921	1322	196561	75124.9	3683	182460	72071.5	1305	146.502	22.7835	1330	134574	55610.2	1306
YLR439W	MRPL4	Mitochondrial ribosomal protein of the large subunit; homolog of prokaryotic L29 ribosomal protein; located at the ribosomal tunnel exit	01_11_04	02_F_02	Validated	Yes	No	No aparent change	No aparent change	Viable	1.25941	NO	1.27322	NO	1.01712	NO	viable	Not calculated	170.783	11.4981	1242	165.292	11.5373	2256	182576	59730.2	1232	167164	61581.2	2259	Not calculated	270.325	25.4857	2426	224.984	27.2497	1611	242413	88786.2	2412	211201	79502.7	1582	133.558	15.11	1633	124586	46656.4	1591
YOR069W	VPS5	Nexin-1 homolog; required for localizing membrane proteins from a prevacuolar/late endosomal compartment back to late Golgi; structural component of retromer membrane coat complex; forms a retromer subcomplex with Vps17p; required for recruiting the retromer complex to the endosome membranes; VPS5 has a paralog, YKR078W, that arose from the whole genome duplication	01_11_06	02_F_03	Validated	Yes	Yes	Partially works	Works	Viable	1.18114	NO	1.22037	NO	0.945215	NO	competitive fitness decreased	5.97645	167.525	8.57885	493	157.513	7.44507	1076	192027	51318.5	479	172480	54860.7	1030	21.6824	236.72	17.4324	1717	185.394	12.3693	924	217097	77378.2	1670	179011	62772.3	900	145.395	20.2157	921	140099	54431.4	911
YNL284C	MRPL10	Mitochondrial ribosomal protein of the large subunit; appears as two protein spots (YmL10 and YmL18) on two-dimensional SDS gels	01_11_08	02_F_04	Validated	Yes	No	No aparent change	No aparent change	Viable	1.26464	NO	1.1734	NO	1.04834	NO	N/A	Not calculated	180.196	12.7305	891	176.766	13.8638	1921	203341	65334.9	888	192749	64324.6	1925	Not calculated	280.491	26.9788	2749	246.643	26.8436	1685	247551	97080.3	2759	229002	86207.6	1698	131.927	11.4201	1731	123304	45924.4	1721
YNL265C	IST1	Protein involved in recycling of membrane transporters from endosome to plasma membrane; plays a role in the multivesicular body sorting pathway; functions and forms a complex with Did2p; recruitment to endosomes is mediated by the Vps2p-Vps24p subcomplex of ESCRT-III; also interacts with Vps4p	01_11_10	02_F_05	Validated	Yes	Yes	No aparent change	Partially works	Viable	1.21369	NO	1.08881	NO	1.13683	NO	viable	6.58537	148.758	6.60318	962	138.962	5.60451	1952	160680	51114.2	930	141075	50226.3	1907	23.8651	235.658	14.8939	2928	179.418	12.9182	1049	204006	76906.9	2848	163205	62368.5	1043	150.508	24.5581	1043	138506	58983.4	1054
YOR142W	LSC1	Alpha subunit of succinyl-CoA ligase; succinyl-CoA ligase is a mitochondrial enzyme of the TCA cycle that catalyzes the nucleotide-dependent conversion of succinyl-CoA to succinate; phosphorylated	01_11_12	02_F_06	Validated	Yes	No	No aparent change	No aparent change	Viable	1.20532	NO	1.14933	NO	0.960448	NO	viable	Not calculated	239.396	38.6203	1136	228.395	43.6782	1814	259560	102067	1130	240517	105120	1769	Not calculated	365.216	76.6151	1295	300.593	67.707	799	359687	152182	1297	293710	125594	790	141.763	20.2688	814	139018	52584.1	803
YPR173C	VPS4	AAA-ATPase involved in multivesicular body (MVB) protein sorting; ATP-bound Vps4p localizes to endosomes and catalyzes ESCRT-III disassembly and membrane release; ATPase activity is activated by Vta1p; regulates cellular sterol metabolism	01_11_14	02_F_07	Validated	Yes	Yes	Partially works	Works	Viable	1.07972	NO	1.0794	NO	0.809135	NO	competitive fitness decreased	7.75638	168.686	9.83735	664	155.602	8.28729	1694	202335	71256.5	645	178141	76846.3	1654	20.8255	232.694	16.5427	1261	184.234	12.986	313	242070	95358.2	1248	181569	86173.5	322	156.332	29.5345	312	155479	76052.4	316
YPL059W	GRX5	Glutathione-dependent oxidoreductase; mitochondrial matrix protein involved at an early step in the biogenesis of iron-sulfur centers along with Bol1p; hydroperoxide and superoxide-radical responsive; monothiol glutaredoxin subfamily member along with Grx3p and Grx4p	01_11_16	02_F_08	Validated	Yes	No	No aparent change	No aparent change	Viable	1.10969	NO	1.19716	NO	1.13534	NO	viable	Not calculated	172.021	14.0515	491	163.342	14.1423	1220	191912	69890.8	476	186492	78273.9	1194	Not calculated	250.181	20.2039	1223	206.143	23.8575	715	237471	85995	1221	191162	76575.1	706	142.433	17.5588	706	132757	53263.4	704
YIR004W	DJP1	ER-associated chaperone involved in protein targeting; redirects mitochondrial membrane protein precursors to mitochondrial translocation system; required for peroxisomal protein import and involved in peroxisome assembly; facilitates import of Mim1p and Mim2p into the mitochondrial outer membrane; homologous to E. coli DnaJ	01_11_18	02_F_09	Validated	Yes	Yes	No Fluorescence detected	Works	Viable	1.12489	NO	1.19371	NO	1.35108	NO	N/A	8.23962	171.337	9.45282	770	157.219	8.68957	1522	196913	77119.6	778	192525	68918.3	1466	23.4856	244.618	15.0525	2981	187.168	14.2143	673	220515	79432.9	2928	178224	69331.7	664	144.053	19.4975	671	139007	54987.7	668
YHR008C	SOD2	Mitochondrial manganese superoxide dismutase; protects cells against oxygen toxicity and oxidative stress; human mitochondrial SOD2 can complement a yeast null mutant and human cytoplasmic SOD1 can also complement when targeted to the mitochondrial matrix	01_11_20	02_F_10	Validated	Yes	No	No aparent change	No aparent change	Viable	1.1702	NO	1.17692	NO	1.54254	NO	viable	Not calculated	289.124	90.4804	700	266.355	85.3241	1150	317776	158304	698	309695	167046	1153	Not calculated	508.046	152.745	2764	418.003	158.434	530	466931	232758	2770	393187	212888	524	147.164	20.3202	534	138799	54932.1	528
YNL258C	DSL1	Peripheral membrane protein needed for Golgi-to-ER retrograde traffic; mediates Sey1p-independent homotypic ER fusion; forms Dsl1 tethering complex with Sec39p and Tip20p that forms a stable complex with ER SNAREs Sec20p, Ufe1p and Use1p and is functionally conserved from yeast to mammalian cells; component of the ER target site that interacts with coatomer; interacts with different subunits of C…	01_11_22	02_F_11	Validated	Yes	Yes	No Fluorescence detected	Works	Essential	0	YES	0	YES	0	YES	inviable	7.40293	166.841	8.88728	1357	154.49	9.36995	1955	181300	67912.3	1336	173425	69591.6	1923	3.14823	230.849	19.0788	1276	223.581	79.6389	23	213083	76925.3	1246	215032	168263	24	216.853	229.148	23	199666	210546	23
YFL016C	MDJ1	Co-chaperone that stimulates HSP70 protein Ssc1p ATPase activity; involved in protein folding/refolding in the mitochodrial matrix; required for proteolysis of misfolded proteins; member of the HSP40 (DnaJ) family of chaperones	01_11_24	02_F_12	Validated	Yes	No	No aparent change	No aparent change	Viable	1.13004	NO	1.20986	NO	1.36574	NO	N/A	Not calculated	182.391	21.0461	254	173.564	22.6793	603	198877	86451.7	257	204355	86678.1	600	Not calculated	306.295	41.625	1304	245.433	43.5836	1146	274899	108134	1303	221820	101772	1126	147.528	22.4258	1134	134699	60122.1	1132
YCL025C	AGP1	Broad-specificity, low-affinity amino acid permease; minor serine permease with major contributions from paralog Gnp1p; involved in uptake of asparagine, glutamine, and other amino acids; expression induced by amino acids and regulated by SPS plasma membrane amino acid sensor system (Ssy1p-Ptr3p-Ssy5p)	01_11_26	02_F_13	Validated	Yes	Yes	Partially works	Works	Viable	1.1226	NO	1.48427	NO	1.36754	NO	viable	14.3172	187.232	25.3257	633	160.425	12.9399	1195	221675	89481	631	194250	80380.1	1187	35.3194	282.73	31.7588	3505	182.871	16.0984	537	252506	98209.5	3487	177751	65399.1	525	150.24	23.9349	537	144940	58492.6	528
YMR189W	GCV2	P subunit of the mitochondrial glycine decarboxylase complex; glycine decarboxylase is required for the catabolism of glycine to 5,10-methylene-THF; expression is regulated by levels of 5,10-methylene-THF in the cytoplasm	01_11_28	02_F_14	Validated	Yes	No	No aparent change	No aparent change	Viable	1.13659	NO	1.25332	NO	1.28673	NO	viable	Not calculated	180.138	15.5118	510	167.015	14.1841	1144	218774	85535.7	514	209421	80039.9	1141	Not calculated	269.549	28.185	2232	215.706	29.0349	1040	237097	93462	2222	201070	82904.7	1036	143.529	19.2825	1054	133969	54847.2	1043
YML125C	PGA3	Putative cytochrome b5 reductase, localized to the plasma membrane; may be involved in regulation of lifespan; required for maturation of Gas1p and Pho8p, proposed to be involved in protein trafficking; PGA3 has a paralog, AIM33, that arose from the whole genome duplication	01_11_30	02_F_15	Validated	Yes	Yes	Partially works	Works	Essential and altered morphology	0.118802	YES	0.200133	YES	0.352422	YES	inviable	15.1803	173.543	16.4543	951	147.199	10.0577	1305	202711	84691.2	926	175117	73405.9	1276	33.2764	292.945	31.803	2457	195.463	30.3926	303	251145	101821	2442	199104	91633.5	302	132.97	51.2094	303	137334	67299.9	303
YDR116C	MRPL1	Mitochondrial ribosomal protein of the large subunit	01_11_32	02_F_16	Validated	Yes	No	No aparent change	No aparent change	Viable	1.10594	NO	1.23809	NO	1.27004	NO	viable	Not calculated	172.827	15.2245	1275	158.895	16.6006	2170	192901	80807.3	1289	182795	82341.4	2157	Not calculated	271.668	25.7241	410	213.755	28.9701	967	263842	89757.4	396	198764	83760.4	965	141.753	18.6713	984	131582	54116.9	962
YDR434W	GPI17	Transmembrane protein; subunit of the glycosylphosphatidylinositol transamidase complex that adds GPIs to newly synthesized proteins; human PIG-S homolog	01_11_34	02_F_17	Validated	Yes	Yes	Unexpected signal	Works	Essential	0.761198	NO	1.13942	NO	0.966717	NO	inviable	5.72684	170.258	27.6519	628	160.508	26.9129	1228	173926	79558.7	638	160928	85190.9	1250	8.04849	255.677	33.1014	1554	235.099	73.2003	51	221585	94969.3	1565	230316	126845	53	153.166	59.9301	52	150124	87327.4	53
YDR232W	HEM1	5-aminolevulinate synthase; catalyzes the first step in the heme biosynthetic pathway; an N-terminal signal sequence is required for localization to the mitochondrial matrix; expression is regulated by Hap2p-Hap3p; has a pyridoxal phosphate cofactor whose insertion is mediated by Mcx1p	01_11_36	02_F_18	Validated	Yes	No	No aparent change	No aparent change	Viable	1.07929	NO	1.24434	NO	1.32952	NO	inviable	Not calculated	244.127	51.7388	787	222.021	49.2523	1135	261269	117152	775	249713	124005	1134	Not calculated	419.886	88.0405	2118	338.735	75.6313	1118	381801	168938	2118	323445	143565	1129	141.949	17.3182	1122	135077	51054.6	1121
YHR190W	ERG9	Farnesyl-diphosphate farnesyl transferase (squalene synthase); joins two farnesyl pyrophosphate moieties to form squalene in the sterol biosynthesis pathway	01_11_42	02_F_21	Validated	Yes	Yes	No aparent change	Partially works	Viable	1.04388	NO	0.930235	NO	1.14337	NO	inviable	6.86043	176.407	14.6719	980	164.305	14.9518	1343	176980	69414.8	956	171364	75026.8	1337	25.5246	277.539	28.8694	1042	206.698	18.6007	534	268746	101736	1031	191983	70975.8	524	173.604	39.1181	528	163415	68008.2	526
YMR152W	YIM1	Aldehyde reductase; involved in detoxification of lignocellulose-derived aldehydes; catalyzes the reduction of furan, aliphatic and aromatic aldehydes using either NADH or NADPH as co-factor; membrane of the quinone oxidoreductase subfamily of the medium-chain dehydrogenase/reductase family; null mutant displays sensitivity to DNA damaging agents; protein abundance increases in response to DNA re…	01_11_46	02_F_23	Validated	No	Inconclusive	No Fluorescence detected	No fluorescence detected	Viable	1.14174	NO	1.18829	NO	1.29115	NO	competitive fitness decreased	Not calculated	165.82	8.90988	1770	156.026	9.25306	2360	169727	62519.1	1722	157918	69982.7	2293	Not calculated	219.941	16.275	2940	194.591	13.7347	1163	198972	72029.2	2861	179728	66904.6	1163	142.559	17.3489	1179	131457	51067.1	1156
YHL004W	MRP4	Mitochondrial ribosomal protein of the small subunit	01_11_48	02_F_24	Validated	Yes	No	No aparent change	No aparent change	Viable	1.01991	NO	1.16171	NO	1.32415	NO	N/A	Not calculated	184.25	12.5276	2057	173.981	15.1295	2908	189783	67441.4	1996	175232	80595.2	2911	Not calculated	255.518	24.3875	1879	226.341	23.3999	1722	230708	82893.3	1864	204717	79241	1719	130.54	12.9927	1728	118419	45897.5	1717
YKR026C	GCN3	Alpha subunit of translation initiation factor eIF2B (eIF2B־±); guanine-nucleotide exchange factor for eIF2; mutations in eIF2B־± alter localization of eIF2B; activity regulated by phosphorylated eIF2; positive regulator of GCN4 expression; mutations in human ortholog EIF2B2 cause fatal brain disease childhood ataxia with central nervous system hypomyelination (CACH); human ortholog EIF2B1 can co…	01_13_02	02_G_01	Validated	Yes	Yes	No Fluorescence detected	Works	Viable	1.18065	NO	1.26108	NO	1.11967	NO	competitive fitness decreased	7.64792	171.319	10.8465	817	158.217	8.11623	1939	200621	69177.2	808	168884	67730.2	1893	26.1137	252.69	21.2809	2847	186.704	14.9364	981	233226	82890.9	2827	173951	63722.5	957	148.694	20.3612	966	139145	53828.8	965
YPR163C	TIF3	Translation initiation factor eIF-4B; RNA recognition motif containing single-stranded RNA binding protein that possesses RNA annealing and strand-exchange activities; stimulates the ATPase and unwinding activities of the RNA helicase eIF4A, in a synergistic manner with eIF4G; promotes assembly of the translation initiation factor complex eIF4F and the 48S preinitiation complex; interacts with Rp…	01_13_06	02_G_03	Validated	Yes	Yes	Partially works	Works	Essential and altered morphology	0.45659	YES	0.619219	NO	0.468549	YES	viable	37.9881	254.582	55.1853	679	157.871	10.5194	1447	271528	136515	667	171308	65793.1	1426	65.1873	528.537	129.329	714	183.998	13.7022	241	512477	242036	701	202824	95859.3	242	137.066	17.0529	241	153475	69527	243
YNL281W	HCH1	Heat shock protein regulator; binds to Hsp90p and may stimulate ATPase activity; originally identified as a high-copy number suppressor of a HSP90 loss-of-function mutation; role in regulating Hsp90 inhibitor drug sensitivity; GFP-fusion protein localizes to the cytoplasm and nucleus; protein abundance increases in response to DNA replication stress	01_13_08	02_G_04	Validated	Yes	Yes	Partially works	Works	Viable	1.23847	NO	1.19467	NO	1.09135	NO	viable	17.659	184.501	18.1514	925	151.92	8.0467	1554	208128	77561.2	910	167971	59084.3	1502	39.3818	315.522	41.9773	3108	191.264	12.2122	1144	287547	111934	3097	190891	63769	1139	135.519	13.2637	1157	134860	47068.7	1140
YCR009C	RVS161	Amphiphysin-like lipid raft protein; N-BAR domain protein that interacts with Rvs167p and regulates polarization of the actin cytoskeleton, endocytosis, cell polarity, cell fusion and viability following starvation or osmotic stress	01_13_10	02_G_05	Validated	Yes	Yes	Partially works	Works	Essential in respiration media	0.995739	NO	1.0574	NO	0.241146	YES	viable	10.442	178.542	11.1939	805	159.899	8.5417	1510	203876	67037.7	785	175204	62359.3	1466	26.4084	263.903	22.0095	1537	194.21	35.5014	538	251645	95727.6	1522	185959	84973.6	538	167.466	38.0058	518	161417	79319.7	519
YPL208W	RKM1	SET-domain lysine-N-methyltransferase; catalyzes the formation of dimethyllysine residues on the large ribosomal subunit proteins L23 (Rpl23Ap and Rpl23Bp) and monomethyllysine residues on L18 (Rps18Ap and Rps18Bp)	01_13_12	02_G_06	Validated	No	Inconclusive	No Fluorescence detected	No fluorescence detected	Viable	1.18552	NO	1.17106	NO	1.07823	NO	viable	Not calculated	165.303	8.16055	1209	155.193	8.16455	2522	177690	60568.1	1179	159731	60390.4	2430	Not calculated	223.88	13.6589	1865	186.367	17.6688	756	213645	75549	1841	176807	70690.6	750	142.237	15.5265	749	133615	50263.9	739
YJL055W	LOG1	Putative protein of unknown function; functions together with HAM1 to mediate resistance to 5-FU; specifically reduces the incorporation of 5-FU into RNA, without affecting uptake or incorporation of uracil into RNA; proposed to be involved in the metabolism of purine and pyrimidine base analogues; deletion mutants are sensitive to HAP and AHA	01_13_16	02_G_08	Validated	No	Inconclusive	No Fluorescence detected	No fluorescence detected	Viable	1.16169	NO	1.26071	NO	1.21447	NO	viable	Not calculated	149.901	7.86081	714	138.549	7.68093	1369	208199	90305.4	714	197620	100292	1370	Not calculated	217.973	14.9169	1244	169.676	12.2838	918	265462	108253	1241	191417	85475.9	906	150.152	21.8613	913	169770	78348.8	906
YPL084W	BRO1	Cytoplasmic class E vacuolar protein sorting (VPS) factor; coordinates protein sorting and deubiquitination in the multivesicular body (MVB) pathway by recruiting Doa4p to endosomes	01_13_18	02_G_09	Validated	Yes	Yes	Partially works	Works	Essential in respiration media	1.14811	NO	0.504936	NO	0.30118	YES	competitive fitness decreased	8.52581	169.649	8.78073	369	155.185	8.3289	718	202139	80863.6	367	200654	71698.9	700	23.3024	244.851	16.7268	2801	187.795	14.1787	580	225268	83844.8	2754	203946	74975.2	564	166.8	33.1833	578	179190	74330	568
YGR037C	ACB1	Acyl-CoA-binding protein; transports newly synthesized acyl-CoA esters from fatty acid synthetase (Fas1p-Fas2p) to acyl-CoA-consuming processes; subject to starvation-induced, Grh1p-mediated unconventional secretion; protein abundance increases in response to DNA replication stress	01_13_20	02_G_10	Validated	Yes	Yes	Partially works	Works	Viable	1.05279	NO	1.25597	NO	1.11054	NO	viable	17.2798	175.648	24.1472	985	145.296	9.46507	2025	202346	87373.8	987	171596	69164.1	1982	38.8232	307.912	71.2981	1571	188.371	16.169	425	296497	131892	1567	180122	65178.5	417	154.04	25.6718	422	147385	60695.2	421
YPL262W	FUM1	Fumarase; converts fumaric acid to L-malic acid in the TCA cycle; cytosolic and mitochondrial distribution determined by the N-terminal targeting sequence, protein conformation, and status of glyoxylate shunt; phosphorylated in mitochondria	01_13_22	02_G_11	Validated	Yes	No	No aparent change	No aparent change	Viable	1.11112	NO	1.23599	NO	1.22139	NO	viable	Not calculated	194.343	31.2101	476	176.951	26.0558	812	231848	92348.3	476	223350	88548	821	Not calculated	331.357	62.8136	3431	217.681	34.0738	439	300393	124094	3419	216854	86280.1	441	155.002	25.6328	447	154033	60880.1	440
YNL313C	EMW1	Essential conserved protein with a role in cell wall integrity; contains six TPR (tetratricopeptide repeat) domains clustered in the C-terminal region; conditional mutant is suppressed by overexpression of GFA1; protein abundance increases in response to DNA replication stress	01_13_24	02_G_12	Validated	Yes	Yes	Partially works	Works	Essential	0.0958819	YES	0.166569	YES	0.378655	YES	inviable	13.6938	173.383	14.1183	427	149.64	7.77993	713	193169	77362.4	419	195005	62645.9	692	31.0777	261.839	20.4812	3885	180.466	15.6487	246	230042	85275.2	3809	199689	94501.4	248	147.542	26.3046	243	165767	73936.4	246
YGL221C	NIF3	Protein of unknown function; the authentic, non-tagged protein is detected in highly purified mitochondria in high-throughput studies	01_13_26	02_G_13	Validated	Yes	Yes	No aparent change	Works	Viable	1.07171	NO	1.25595	NO	1.23514	NO	viable	8.04784	157.312	9.44846	738	144.652	8.89831	1582	183138	72364.1	722	174356	74801.3	1585	20.4439	232.51	15.6655	3130	184.976	14.0033	953	208367	77050.7	3121	170388	65036.4	944	144.933	19.1713	963	133906	53661.3	947
YHR104W	GRE3	Aldose reductase; involved in methylglyoxal, d-xylose, arabinose, and galactose metabolism; stress induced (osmotic, ionic, oxidative, heat shock, starvation and heavy metals); regulated by HOG pathway; overexpression allows xylose fermentation in strains expressing heterologous xylitol dehydrogenase and xylulokinase; protein abundance increases in response to DNA replication stress	01_13_28	02_G_14	Validated	Yes	Yes	No aparent change	Works	Viable	1.05652	NO	1.27585	NO	1.22149	NO	viable	7.92248	152.002	9.33735	597	139.959	7.89377	1579	183588	75879.2	594	165794	71850.8	1549	25.0725	245.375	21.2177	1517	183.853	13.5822	1042	230791	86046.6	1490	177140	67545.3	1032	142.992	17.5917	1040	137614	55865.8	1035
YFR044C	DUG1	Cys-Gly metallo-di-peptidase; forms a complex with Dug2p and Dug3p to degrade glutathione (GSH) and other peptides containing a gamma-glu-X bond in an alternative pathway to GSH degradation by gamma-glutamyl transpeptidase (Ecm38p); human homolog CNDP2 can complement yeast dug1 mutant	01_13_30	02_G_15	Validated	Yes	Yes	Partially works	Partially works - dual localization	Viable	0.954443	NO	1.25173	NO	1.19981	NO	viable	15.5454	184.583	21.9063	287	155.889	12.9781	761	225693	92945.6	286	202920	67537.8	743	36.5787	307.84	54.0716	1913	195.236	20.781	870	286314	124830	1882	182753	71188.5	860	145.46	20.646	883	137027	55621.9	871
YCR053W	THR4	Threonine synthase; conserved protein that catalyzes formation of threonine from O-phosphohomoserine; expression is regulated by the GCN4-mediated general amino acid control pathway	01_13_32	02_G_16	Validated	Yes	Yes	Partially works	Works	Essential in synthetic minimal media	1.0773	NO	0	YES	1.24843	NO	competitive fitness decreased	33.6977	227.225	37.046	481	150.656	8.86203	924	269426	115441	481	191360	69320.8	899	58.9388	472.148	98.0888	632	193.87	14.1056	1417	462270	197260	630	181785	70552.2	1411	136.44	14.3942	1416	128122	51008	1408
YNL104C	LEU4	Alpha-isopropylmalate synthase (2-isopropylmalate synthase); the main isozyme responsible for the first step in the leucine biosynthesis pathway; LEU4 has a paralog, LEU9, that arose from the whole genome duplication	01_13_34	02_G_17	Validated	Yes	No	No aparent change	No aparent change	Viable	1.06618	NO	1.30371	NO	1.23626	NO	viable	Not calculated	210.426	32.4979	503	187.699	29.0806	766	244848	97693.3	508	246889	89990.8	761	Not calculated	339.771	58.3545	3065	276.561	57.3456	846	309037	126747	3061	256351	113366	843	146.033	18.2778	857	136238	55379.9	855
YJL197W	UBP12	Ubiquitin-specific protease; cleaves ubiquitin from ubiquitinated proteins; present in the nucleus and cytoplasm	01_13_36	02_G_18	Validated	Yes	Yes	Partially works	Works	Viable	1.0817	NO	1.25752	NO	1.19673	NO	viable	7.80029	165.744	12.9123	782	152.816	11.7948	1127	185628	71382.5	762	174009	76860.7	1097	23.2049	250.79	20.4186	2563	192.594	14.0557	963	234317	87631.6	2538	189251	69883	976	141.067	16.1438	979	138194	52470.3	973
YPL091W	GLR1	Cytosolic and mitochondrial glutathione oxidoreductase; converts oxidized glutathione to reduced glutathione; cytosolic Glr1p is the main determinant of the glutathione redox state of the mitochondrial intermembrane space; mitochondrial Glr1p has a role in resistance to hyperoxia; also detected in peroxisomes; protein abundance increases in response to DNA replication stress	01_13_38	02_G_19	Validated	Yes	Yes	Partially works	Partially works - dual localization	Viable	1.09415	NO	1.21518	NO	1.21575	NO	viable	11.3166	173.072	14.7201	1419	153.486	12.9267	1764	178621	69085.4	1385	170665	73694.8	1761	33.3438	308.683	29.2119	2963	205.756	15.917	771	272087	101913	2976	194559	68502.2	776	143.164	16.1742	786	137054	50330.2	787
YGL016W	KAP122	Karyopherin beta; bidirectional nuclear transport receptor (biportin) that shuttles distinct sets of cargoes in opposite directions; responsible for import of Toa1p-Toa2p complex into nucleus; depletes eIF5A and eEF2 from cell nuclei; binds to nucleoporins Nup1p and Nup2p; may play a role in regulation of pleiotropic drug resistance	01_13_42	02_G_21	Validated	Yes	Yes	Partially works	Works	Altered morphology	1.05718	NO	1.07858	NO	1.22028	NO	viable	9.68073	170.944	11.712	1253	154.395	8.78757	1835	175284	66382.7	1256	160718	67353.6	1800	12.5544	234.217	18.0346	2151	204.813	12.7521	972	217059	81139.2	2160	185685	65271.4	960	138.498	14.3789	975	125758	46750.5	970
YER067W	RGI1	Protein involved in energy metabolism under respiratory conditions; abundance is increased upon intracellular iron depletion or in response to DNA replication stress; suppresses pro-apoptotic effect of expressing human BAX in yeast cells; RGI1 has a paralog, RGI2, that arose from the whole genome duplication	01_13_44	02_G_22	Validated	Yes	Yes	No Fluorescence detected	Works	Viable	1.13209	NO	1.15451	NO	1.34498	NO	viable	7.35946	164.953	9.37914	1258	152.814	8.24621	1744	172228	63133.3	1231	156507	66079.8	1689	22.8261	245.95	19.8967	3269	189.809	13.7584	1356	223134	84737.3	3243	172426	69817.2	1338	142.103	17.5382	1361	130189	54505.8	1351
YPL198W	RPL7B	Ribosomal 60S subunit protein L7B; required for processing of 27SA3 pre-rRNA to 27SB pre-rRNA during assembly of large ribosomal subunit; depletion leads to a turnover of pre-rRNA; contains a conserved C-terminal Nucleic acid Binding Domain (NDB2); binds to Domain II of 25S and 5.8S rRNAs; homologous to mammalian ribosomal protein L7 and bacterial L30; RPL7B has a paralog, RPL7A, that arose from …	01_13_46	02_G_23	Validated	Yes	Yes	Partially works	Partially works	Viable	1.09773	NO	1.07417	NO	1.23966	NO	viable	42.6482	384.443	156.902	1026	220.485	69.5078	1461	381569	240683	1006	226030	124952	1460	68.2091	728.169	270.403	2910	231.492	60.9171	695	653070	366427	2912	219446	106011	703	146.384	18.9442	712	139427	53075.4	718
YPR040W	TIP41	Tap42p-interacting protein; negative regulator of the TORC1 signaling pathway that activates the type 2A-related phosphatase Sit4p by binding and antagonizing Tap42p, a SIT4 inhibitor; proposed to be part of a feedback loop to amplify Sit4p activity when TORC1 is inactivated; protein abundance increases in response to DNA replication stress	01_13_48	02_G_24	Validated	Yes	Yes	No Fluorescence detected	Works	Viable	1.11091	NO	1.12191	NO	0.958197	NO	viable	7.48517	167.48	9.0268	1315	154.943	8.0355	2110	179899	62419.6	1274	160134	63451.4	2056	25.4916	243.036	16.272	3279	181.082	13.5626	1471	218994	81260.6	3199	177144	64595.2	1438	139.959	16.1549	1465	136057	53433.4	1453
YNL306W	MRPS18	Mitochondrial ribosomal protein of the small subunit; essential for viability, unlike most other mitoribosomal proteins	01_15_04	02_H_02	Validated	Yes	No	No aparent change	No aparent change	Viable	1.10078	NO	1.10988	NO	1.01069	NO	inviable	Not calculated	178.487	13.9255	863	171.941	14.7736	1636	187819	60597.1	860	171494	61763.3	1598	Not calculated	249.833	25.5104	2236	212.183	28.3074	670	213444	76322.7	2205	193224	73224.9	671	141.223	22.1965	670	129705	50963.8	673
YLR292C	SEC72	Non-essential subunit of Sec63 complex; with Sec61 complex, Kar2p/BiP and Lhs1p forms a channel competent for SRP-dependent and post-translational SRP-independent protein targeting and translocation into the ER; other members are Sec63p, Sec62p, and Sec66p	01_15_06	02_H_03	Validated	Yes	Yes	No Fluorescence detected	Partially works	Altered morphology	1.24377	NO	1.16257	NO	1.15068	NO	viable	8.16944	162.199	7.70511	931	148.948	6.87233	1621	180660	59335	910	164375	54259.8	1589	22.7556	234.546	18.3831	1086	181.174	14.0717	1094	222783	89414.9	1051	168593	67778	1070	139.014	19.0508	1085	129787	53937.9	1068
YKL085W	MDH1	Mitochondrial malate dehydrogenase; catalyzes interconversion of malate and oxaloacetate; involved in the tricarboxylic acid (TCA) cycle; phosphorylated; mutation in human homolog MDH2 causes early-onset severe encephalopathy	01_15_08	02_H_04	Not found	Yes	No	No Fluorescence detected	No aparent change	Viable	1.2235	NO	1.17831	NO	1.14166	NO	viable	Not calculated	161.811	6.45161	978	154.612	7.97992	1745	198127	64667.1	979	173442	67364.9	1687	Not calculated	233.538	14.2362	2789	208.257	14.8208	1905	216341	87441.7	2701	198267	84124.1	1847	131.377	12.6728	1918	127034	56293.2	1890
YIL094C	LYS12	Homo-isocitrate dehydrogenase; an NAD-linked mitochondrial enzyme required for the fourth step in the biosynthesis of lysine, in which homo-isocitrate is oxidatively decarboxylated to alpha-ketoadipate	01_15_12	02_H_06	Validated	Yes	No	No aparent change	No aparent change	Viable	1.13048	NO	1.11788	NO	1.17268	NO	competitive fitness decreased	Not calculated	368.078	130.399	704	361.815	145.193	1663	391814	196434	698	369258	206548	1663	Not calculated	685.814	219.284	2282	466.533	156.407	547	625962	323351	2281	440616	231153	552	147.316	20.8332	570	139449	59921.3	569
YMR296C	LCB1	Component of serine palmitoyltransferase; responsible along with Lcb2p for the first committed step in sphingolipid synthesis, which is the condensation of serine with palmitoyl-CoA to form 3-ketosphinganine	01_15_14	02_H_07	Validated	Yes	Yes	Partially works	Works	Viable	1.04689	NO	1.13418	NO	1.20945	NO	inviable	12.5376	177.491	11.1721	725	155.238	9.26568	1278	189481	63957.4	700	163400	61719.4	1234	27.2372	259.22	19.7259	1831	188.616	16.5657	475	235049	85848.1	1837	184502	63695.9	466	156.873	26.2083	467	152200	57417.1	463
YKL154W	SRP102	Signal recognition particle (SRP) receptor beta subunit; involved in SRP-dependent protein targeting; anchors the alpha subunit, Srp101p to the ER membrane	01_15_18	02_H_09	Validated	No	Inconclusive	No Fluorescence detected	No fluorescence detected	Viable	1.08066	NO	1.20865	NO	1.28955	NO	inviable	Not calculated	155.353	6.7465	353	146.255	6.66526	694	195753	83756.3	365	202559	77051.1	702	Not calculated	216.494	13.7215	1265	173.184	14.9154	673	223350	78618.8	1217	170068	74999.4	662	151.135	21.4345	656	148932	67980.4	656
YDR430C	CYM1	Lysine-specific metalloprotease of the pitrilysin family; metalloprotease of the intermembrane space; degrades proteins and presequence peptides cleaved from imported proteins; required for normal mitochondrial morphology; mutation in human homolog PITRM1 is implicated in autosomal recessive spinocerebellar ataxias (ARCA)	01_15_20	02_H_10	Validated	Yes	No	No aparent change	No aparent change	Viable	1.14565	NO	1.30255	NO	1.33231	NO	viable	Not calculated	171.752	12.2183	674	164.747	21.3048	1120	199114	75700.4	664	200903	80458.2	1120	Not calculated	240.62	19.0088	3111	211.207	19.5945	812	218397	76834.5	3061	197990	73313.2	825	141.519	15.9519	834	133088	50065.8	825
YHR042W	NCP1	NADP-cytochrome P450 reductase; involved in ergosterol biosynthesis; associated and coordinately regulated with Erg11p	01_15_22	02_H_11	Validated	Yes	Yes	Partially works	Works	Essential in respiration media	0.804127	NO	0.948997	NO	0.490312	YES	inviable	18.8775	175.4	18.892	505	142.289	8.95302	1120	209261	85787.8	508	177309	66418.5	1091	35.5275	288.289	30.8443	1888	185.867	16.8322	466	268001	98318.4	1894	172333	69904.6	460	212.428	69.4506	447	199582	106688	455
YER073W	ALD5	Mitochondrial aldehyde dehydrogenase; involved in regulation or biosynthesis of electron transport chain components and acetate formation; activated by K+; utilizes NADP+ as the preferred coenzyme; constitutively expressed	01_15_24	02_H_12	Validated	Yes	No	No aparent change	No aparent change	Viable	1.03923	NO	1.48997	NO	1.30885	NO	viable	Not calculated	264.066	73.387	877	241.005	73.354	1563	300589	147915	886	282669	150988	1565	Not calculated	504.57	134.716	1731	384.82	107.293	455	439514	202299	1708	354372	167610	450	147.439	20.5814	468	135943	55953.1	459
YJR131W	MNS1	Alpha-1,2-mannosidase; involved in ER-associated protein degradation (ERAD); catalyzes the removal of one mannose residue from a glycosylated protein, converting the modification from Man9GlcNAc to Man8GlcNAc; catalyzes the last step in glycoprotein maturation in the ER and is critical for ER protein degradation	01_15_26	02_H_13	Validated	Yes	No	No Fluorescence detected	No aparent change	Viable	1.10299	NO	1.29487	NO	1.21835	NO	viable	Not calculated	157.942	8.58705	551	148.259	9.07913	879	176761	72342.3	539	176321	72936.8	860	Not calculated	247.039	14.7791	3671	197.528	18.8806	1089	214823	81077.3	3608	188407	74083	1074	147.478	22.3845	1090	140548	56641.3	1081
YBR251W	MRPS5	Mitochondrial ribosomal protein of the small subunit	01_15_32	02_H_16	Validated	Yes	No	No aparent change	No aparent change	Viable	1.00527	NO	1.19223	NO	1.17716	NO	viable	Not calculated	181.496	14.3879	769	167.7	16.6749	1360	221668	93504.5	777	210218	97323.5	1356	Not calculated	268.616	27.3697	2385	221.979	27.6546	628	244923	103327	2414	228186	96692.5	635	147.518	19.846	642	154960	65375.1	639
YDL128W	VCX1	Vacuolar membrane antiporter with Ca2+/H+ and K+/H+ exchange activity; involved in control of cytosolic Ca2+ and K+ concentrations; has similarity to sodium/calcium exchangers, including the bovine Na+/Ca2+,K+ antiporter	01_15_34	02_H_17	Validated	Yes	Yes	No Fluorescence detected	Works	Viable	1.03628	NO	1.27271	NO	1.2904	NO	viable	9.34521	160.12	10.0933	671	145.157	8.43109	998	184141	70991	671	179415	65170.7	963	19.714	260.522	19.0443	3548	209.162	13.7053	1640	223133	85472.9	3493	190932	73975.8	1642	132.101	11.3351	1655	121637	48022.2	1644
YGR031W	IMO32	Conserved mitochondrial protein of unknown function; processed by both mitochondrial processing peptidase and mitochondrial octapeptidyl aminopeptidase; gene contains the nested antisense gene NAG1	01_15_36	02_H_18	Validated	Yes	No	No aparent change	No aparent change	Viable	1.03333	NO	1.2103	NO	1.2152	NO	viable	Not calculated	173.348	13.5501	1118	162.255	15.8353	1397	190221	72477.8	1088	189109	81939	1403	Not calculated	253.336	19.1108	3831	245.286	24.5438	1567	219146	83574.5	3767	217851	90692.6	1585	131.737	12.3105	1631	118768	49522.8	1605
YLR066W	SPC3	Subunit of signal peptidase complex; complex catalyzes cleavage of N-terminal signal sequences of proteins targeted to the secretory pathway; homologous to mammalian SPC22/23; other members of the complex are Spc1p, Spc2p, and Sec11p	01_15_38	02_H_19	Validated	Yes	No	No Fluorescence detected	No aparent change	Altered morphology	0.906161	NO	1.29405	NO	1.33791	NO	inviable	Not calculated	156.081	9.658	682	145.889	9.2161	904	164026	68898	657	157536	71846.9	875	Not calculated	249.941	16.96	2527	194.293	21.3763	759	225654	95035	2475	178597	78418.4	739	169.805	45.821	760	157559	79295.9	749
YML120C	NDI1	NADH:ubiquinone oxidoreductase; transfers electrons from NADH to ubiquinone in respiratory chain but does not pump protons, in contrast to higher eukaryotic multisubunit respiratory complex I; upon apoptotic stress, is activated in mitochondria by N-terminal cleavage, then translocates to cytoplasm to induce apoptosis; homolog of human AIFM2; yeast NDI1 complements several phenotypes of human cel…	01_15_40	02_H_20	Validated	Yes	No	No aparent change	No aparent change	Viable	1.0645	NO	1.15212	NO	1.38042	NO	viable	Not calculated	219.925	47.4884	1456	201.387	46.2693	2224	228474	95244.1	1459	215123	105694	2220	Not calculated	362.269	76.1117	3404	288.059	58.6952	746	320965	138328	3408	282123	118152	740	146.68	18.275	735	143872	55472.5	735
YAL023C	PMT2	Protein O-mannosyltransferase of the ER membrane; transfers mannose residues from dolichyl phosphate-D-mannose to protein serine/threonine residues; involved in ER quality control; functions as a heterodimer with Pmt2p but can also pair with Pmt5p; antifungal drug target; PMT2 has a paralog, PMT3, that arose from the whole genome duplication	01_15_42	02_H_21	Validated	Yes	No	No aparent change	No aparent change	Viable	1.15516	NO	1.14937	NO	1.28762	NO	viable	Not calculated	179.519	13.6999	1456	162.834	11.7513	1824	183454	73302.2	1451	168969	70808.6	1783	Not calculated	292.736	26.2431	3491	218.14	16.6078	1358	250711	101152	3457	211506	74985.6	1321	129.707	11.6297	1363	125489	45134.7	1328
YOR374W	ALD4	Mitochondrial aldehyde dehydrogenase; required for growth on ethanol and conversion of acetaldehyde to acetate; phosphorylated; activity is K+ dependent; utilizes NADP+ or NAD+ equally as coenzymes; expression is glucose repressed; can substitute for cytosolic NADP-dependent aldehyde dehydrogenase when directed to the cytosol; human homolog ALDH2 can complement yeast ald4 mutant	01_15_44	02_H_22	Validated	Yes	Yes	No aparent change	Partially works	Viable	1.16288	NO	1.21429	NO	8.37314	NO	viable	9.93743	387.569	143.921	906	349.055	132.034	1131	407139	222153	897	374564	217119	1120	14.3682	604.777	225.976	3567	517.882	212.959	2028	525182	302061	3537	463753	276010	1992	130.405	10.841	2034	117609	45996.9	2006
YMR123W	PKR1	V-ATPase assembly factor; functions with other V-ATPase assembly factors in the ER to efficiently assemble the V-ATPase membrane sector (V0); protein abundance increases in response to DNA replication stress	01_15_46	02_H_23	Validated	Yes	Yes	Partially works	Works	Viable	1.12823	NO	1.15801	NO	1.32235	NO	competitive fitness decreased	10.3151	175.947	10.2771	1942	157.798	8.98987	2534	179802	67834.6	1916	158009	69241.8	2474	29.8585	254.822	20.1983	2952	178.736	13.8327	796	222206	84534.4	2900	161352	59458.6	786	155.13	22.0363	794	140757	55981.8	789
YDR462W	MRPL28	Mitochondrial ribosomal protein of the large subunit; protein abundance increases in response to DNA replication stress	01_15_48	02_H_24	Validated	Yes	No	No aparent change	No aparent change	Viable	1.00646	NO	1.09809	NO	1.21234	NO	viable	Not calculated	184.087	15.8096	1965	172.665	16.7324	2749	184364	68604	1919	164770	70394.6	2669	Not calculated	259.249	28.3704	2506	201.318	29.0466	1057	229940	86027.7	2465	178617	75976.2	1053	153.514	27.4304	1064	137152	61238.8	1059
YNR054C	ESF2	Essential nucleolar protein involved in pre-18S rRNA processing; binds to RNA and stimulates ATPase activity of Dbp8; involved in assembly of the small subunit (SSU) processome	01_17_02	02_I_01	Validated	Yes	Yes	Partially works	Works	Essential and altered morphology	0	YES	0	YES	0.0150867	YES	inviable	12.5588	167.137	15.4657	1071	146.147	8.44525	1818	175554	84299.5	1067	147053	74199.9	1790	34.1342	271.43	34.9939	971	178.78	12.2461	72	260215	115197	958	171474	78794.3	74	142.255	39.083	74	135559	75087.4	74
YBR135W	CKS1	Cyclin-dependent protein kinase regulatory subunit and adaptor; interacts with Cdc28p (aka Cdk1p); required for G1/S and G2/M phase transitions and budding; mediates phosphorylation and degradation of Sic1p; modulates proteolysis of M-phase targets through interactions with the proteasome; role in transcriptional regulation, recruiting proteasomal subunits to target gene promoters; human homologs…	01_17_04	02_I_02	Validated	Yes	Yes	Partially works	Works	Other highlights	1.22181	NO	1.18004	NO	1.0726	NO	inviable	8.99138	160.191	9.61307	1162	145.788	7.60353	2401	180084	86082.9	1179	151299	72109.1	2367	25.3676	228.885	19.4686	1501	170.822	12.6221	1195	230614	100115	1500	156366	76190.1	1188	132.504	18.4903	1185	121509	62609.3	1181
YNL232W	CSL4	Exosome non-catalytic core component; involved in 3'-5' RNA processing and degradation in both the nucleus and the cytoplasm; predicted to contain an S1 RNA binding domain; human homolog EXOSC1 partially complements yeast csl4 null mutant, and can complement inviability of strain in which expression of CSL4 is repressed	01_17_06	02_I_03	Not found	Yes	Yes	Partially works	Control	Viable	N/A	N/A	N/A	N/A	N/A	N/A	inviable	10.7568	170.213	12.4439	305	151.903	6.27185	549	215865	92153.2	304	184697	83477.2	548	15.8812	217.003	34.7411	3	182.54	12.4779	429	67413.6	23285.3	3	180972	66237.6	429	138.269	17.3	435	137373	53999.9	437
YCL050C	APA1	AP4A phosphorylase; bifunctional diadenosine 5',5'''-P1,P4-tetraphosphate phosphorylase and ADP sulfurylase involved in catabolism of bis(5'-nucleosidyl) tetraphosphates; catalyzes phosphorolysis of dinucleoside oligophosphates, cleaving substrates' alpha/beta-anhydride bond and introducing Pi into the beta-position of the corresponding NDP formed; protein abundance increases under DNA replicatio…	01_17_08	02_I_04	Validated	Yes	Yes	Partially works	Works	Viable	1.16511	NO	1.18146	NO	1.15915	NO	viable	24.0073	197.73	27.1173	1592	150.26	8.81928	2683	215337	85770.6	1580	155810	57886.9	2612	47.3228	363.295	57.456	3023	191.374	13.6652	1321	315666	135624	3045	178473	65822	1305	139.909	16.7605	1329	130979	51336.6	1320
YBR247C	ENP1	Protein associated with U3 and U14 snoRNAs; required for pre-rRNA processing and 40S ribosomal subunit synthesis; localized in the nucleus and concentrated in the nucleolus; human BYSL functionally complements the heat sensitivity of an enp1 ts mutant	01_17_10	02_I_05	Validated	Yes	Yes	Partially works	Works	Essential	0	YES	0	YES	0	YES	inviable	9.48589	158.911	8.05586	912	143.837	4.69482	1480	157129	62031.1	910	139527	48846.6	1434	21.3346	234.075	19.9236	1442	184.136	13.8196	51	198626	73423.1	1413	181076	76473.7	54	175.6	60.8076	54	167774	89617.7	53
YOR095C	RKI1	Ribose-5-phosphate ketol-isomerase; catalyzes the interconversion of ribose 5-phosphate and ribulose 5-phosphate in the pentose phosphate pathway; participates in pyridoxine biosynthesis	01_17_12	02_I_06	Validated	Yes	Yes	No Fluorescence detected	Works	Essential	0.360062	YES	0	YES	0.374484	YES	inviable	7.91356	161.911	9.16182	822	149.098	8.06981	1523	178630	60807.3	823	157591	58661.5	1477	25.2191	241.146	17.8242	3176	180.331	22.5108	48	218938	80379.3	3094	162201	91838.6	48	175.394	65.7079	48	157100	113296	48
YDL144C	YDL144C	Protein of unknown function; green fluorescent protein (GFP)-fusion protein localizes to the cytoplasm and nucleus; YDL144C is not an essential gene; protein abundance increases in response to DNA replication stress	01_17_16	02_I_08	Validated	No	Inconclusive	No Fluorescence detected	No fluorescence detected	Viable	1.09415	NO	1.23572	NO	1.25471	NO	viable	Not calculated	164.885	8.89518	596	154.149	8.20078	1127	189341	67743.1	582	189121	66423.8	1084	Not calculated	217.66	14.0852	897	174.464	13.2836	477	212837	71529.3	894	171141	65952.9	473	151.552	25.2536	487	148399	63336.5	477
YLR022C	SDO1	Guanine nucleotide exchange factor (GEF) for Ria1p; essential protein involved in ribosome maturation; with Ria1p, promotes release of Tif6p from 60S ribosomal subunits in the cytoplasm so that they can assemble with 40S subunits to generate mature ribosomes; ortholog of the human protein (SBDS) responsible for autosomal recessive Shwachman-Bodian-Diamond Syndrome; highly conserved across archaea…	01_17_20	02_I_10	Validated	Yes	Yes	No Fluorescence detected	Works	Essential in multiple conditions but not clear in images	0.470587	YES	0.455891	YES	0.503623	NO	inviable	10.205	163.533	10.9732	732	146.845	7.65904	1373	185551	73532.9	718	169901	68961	1347	25.7322	241.445	17.3612	3279	179.316	9.7779	749	206386	78595.2	3263	162948	56255.6	739	148.099	19.9193	753	137118	48141.8	760
YER156C	MYG1	Protein involved in mitochondrial function; interacts with Hsp82p and copurifies with Ipl1p; expression is copper responsive and downregulated in strains deleted for MAC1, a copper-responsive transcription factor; role in preventing L-A mycovirus pathogenesis; human homolog MYG1 is linked to developmental processes and dermatological diseases, complements yeast null mutant	01_17_24	02_I_12	Validated	Yes	Yes	Partially works	Works	Viable	1.07716	NO	1.23052	NO	1.23484	NO	viable	11.0443	169.796	13.6996	1258	151.043	8.58398	2361	196166	84857.8	1240	177325	73032	2315	29.8424	256.896	24.113	3686	180.232	13.365	517	226956	84734.4	3596	172988	66206.7	522	150.103	20.1525	517	145701	60130.8	524
YDR487C	RIB3	3,4-dihydroxy-2-butanone-4-phosphate synthase (DHBP synthase); required for riboflavin biosynthesis from ribulose-5-phosphate, also has an unrelated function in mitochondrial respiration	01_17_26	02_I_13	Validated	Yes	Yes	No Fluorescence detected	Works	Essential and altered morphology	0.326976	YES	0.0365646	YES	0.106388	YES	inviable	11.8619	157.945	7.15036	423	139.21	4.69675	786	188367	72321.5	419	164634	66702.2	759	21.837	244.218	16.3806	3177	190.888	23.1473	418	213656	79844.2	3135	175366	76080.2	419	147.189	33.5282	416	137375	68499.8	421
YKL183W	LOT5	Protein of unknown function; gene expression increases in cultures shifted to a lower temperature; protein abundance increases in response to DNA replication stress	01_17_28	02_I_14	Validated	Yes	Yes	No Fluorescence detected	Works	Viable	1.06767	NO	1.28632	NO	1.21618	NO	viable	6.61208	163.663	8.8549	866	152.841	7.85711	1290	197140	78342.7	844	193289	73395.9	1242	17.7201	230.541	18.7625	684	189.689	13.2132	1201	217483	80772.5	667	178906	66953.2	1188	134.239	13.9974	1221	127136	49968.7	1204
YKL067W	YNK1	Nucleoside diphosphate kinase; catalyzes the transfer of gamma phosphates from nucleoside triphosphates, usually ATP, to nucleoside diphosphates by a mechanism that involves formation of an autophosphorylated enzyme intermediate; protein abundance increases in response to DNA replication stress	01_17_30	02_I_15	Validated	Yes	Yes	Partially works	Works	Viable	1.0589	NO	1.26971	NO	1.19728	NO	viable	10.7557	163.034	15.1599	646	145.499	8.16115	1207	208359	79139.1	637	181000	69576.2	1163	33.9605	265.606	35.5369	2090	175.405	25.5817	664	242616	97398.1	2098	165636	69679.8	664	155.873	29.2131	661	145820	60749.1	652
YML022W	APT1	Adenine phosphoribosyltransferase; catalyzes the formation of AMP from adenine and 5-phosphoribosylpyrophosphate; involved in the salvage pathway of purine nucleotide biosynthesis; APT1 has a paralog, APT2, that arose from the whole genome duplication	01_17_32	02_I_16	Validated	Yes	Yes	Partially works	Works	Viable	0.977978	NO	1.21978	NO	1.44437	NO	competitive fitness decreased	13.8794	168.116	14.1197	504	144.783	7.88964	830	214551	84854.6	496	194768	66807.5	807	33.1135	264.761	23.9075	3646	177.089	15.4215	1028	225094	92940.5	3653	167656	67696.4	1028	147.281	18.4431	989	139126	54066.7	992
YDR044W	HEM13	Coproporphyrinogen III oxidase; oxygen-requiring enzyme that catalyzes sixth step in heme biosynthetic pathway; transcription is repressed by oxygen and heme (via Rox1p and Hap1p); human homolog CPOX can complement yeast mutant and allow growth of haploid null after sporulation of a heterozygous diploid	01_17_34	02_I_17	Validated	Yes	Yes	Partially works	Works	Essential in respiration media	0.807869	NO	1.0296	NO	0	YES	inviable	24.0775	198.259	30.4787	865	150.523	8.55059	1286	238935	101514	873	187181	70470.8	1258	43.3987	320.977	65.5814	3209	181.677	12.031	1205	286656	132015	3222	182693	68595.4	1200	146.943	21.2289	1210	146189	59592.9	1194
YER089C	PTC2	Type 2C protein phosphatase (PP2C); dephosphorylates Hog1p to limit maximal osmostress induced kinase activity; dephosphorylates Ire1p to downregulate the unfolded protein response; dephosphorylates Cdc28p; inactivates the DNA damage checkpoint; PTC2 has a paralog, PTC3, that arose from the whole genome duplication	01_17_36	02_I_18	Validated	Yes	Yes	Partially works	Works	Viable	1.08231	NO	1.2411	NO	1.21	NO	N/A	14.7766	167.999	15.8083	991	143.174	8.6445	1729	188531	81549.8	989	170770	64754.2	1672	40.5444	295.58	35.0096	2232	175.739	14.4561	1259	261387	104520	2243	166024	59449.4	1218	144.337	18.2609	1243	135982	51953.8	1224
YDR098C	GRX3	Glutathione-dependent oxidoreductase; hydroperoxide and superoxide-radical responsive monothiol glutaredoxin subfamily member with Grx4p and Grx5p; redundantly protects cells from oxidative damage along with GRX4 and GRX5; with Grx4p, promotes the dissociation of Aft1p from iron regulon gene promoters and subsequent nuclear export in iron-replete conditions, regulating iron homeostasis; involved …	01_17_38	02_I_19	Validated	Yes	Yes	Partially works	Works	Viable	1.08557	NO	1.13659	NO	1.2009	NO	competitive fitness decreased	13.8907	165.3	12.6174	2047	142.338	9.16868	2665	169589	69696.4	2019	151754	71096.7	2670	32.0967	266.348	24.155	1028	180.859	11.8128	1099	256505	89853.8	1021	171000	64538.7	1103	140.979	16.3487	1109	133790	53429.9	1108
YML058W	SML1	Ribonucleotide reductase inhibitor; involved in regulating dNTP production; regulated by Mec1p and Rad53p during DNA damage and S phase; SML1 has a paralog, DIF1, that arose from the whole genome duplication	01_17_40	02_I_20	Validated	Yes	Yes	Partially works	Works	Altered morphology	1.12952	NO	1.1685	NO	1.23599	NO	viable	53.344	333.725	109.917	1853	155.703	17.2149	2657	339307	189113	1824	162826	74129.9	2644	73.0337	688.231	229.55	3261	185.59	15.3269	873	616113	310489	3234	172073	66737.3	874	143.218	17.2289	876	133567	52707.9	877
YMR038C	CCS1	Copper chaperone for superoxide dismutase Sod1p; involved in oxidative stress protection; Met-X-Cys-X2-Cys motif within N-terminus is involved in insertion of copper into Sod1p under conditions of copper deprivation; required for regulation of yeast copper genes in response to DNA-damaging agents; protein abundance increases in response to DNA replication stress; human homolog CCS can complement …	01_17_42	02_I_21	Validated	Yes	Yes	Partially works	Works	Essential in synthetic minimal media	0.916918	NO	0.158889	YES	1.11847	NO	competitive fitness decreased	16.5185	177.821	16.3553	1390	148.447	8.47529	1757	189629	70819.8	1375	163220	64979.8	1713	34.7561	277.189	27.5347	2923	180.849	14.9573	529	245141	96085.1	2956	177485	68954.2	523	148.487	23.9114	530	144772	62145.9	525
YBR244W	GPX2	Phospholipid hydroperoxide glutathione peroxidase; late-acting antioxidant system that decreases mitochondrial ROS production and preserves electron transport chain (ETC) function; protects cells from phospholipid hydroperoxides and nonphospholipid peroxides during oxidative stress; induced by glucose starvation; protein abundance increases in response to DNA replication stress	01_17_44	02_I_22	Validated	Yes	Yes	Partially works	Works	Viable	1.11809	NO	1.14434	NO	1.28466	NO	viable	8.29915	164.719	11.951	913	151.049	9.20133	1394	169512	66814.4	915	155177	64814.6	1346	30.0809	267.609	37.5952	2760	187.11	12.1066	1497	249058	93357	2774	174764	65933.8	1477	132.691	14.0217	1511	123619	48790.3	1492
YLR043C	TRX1	Cytoplasmic thioredoxin isoenzyme; part of the thioredoxin system that protects cells from oxidative and reductive stress; subunit of the LMA1 complex, with Pbi2p, that promotes vacuole inheritance; cofactor for Tsa1p; required for ER-Golgi transport; facilitates mitochondrial import of small Tims (Tim9p, Tim10p, Tim13p) by maintaining them in reduced form along with Trx2p; component of a signal …	01_17_46	02_I_23	Validated	Yes	Yes	Partially works	Works	Viable	1.13248	NO	1.12858	NO	1.25801	NO	viable	16.784	170.575	18.805	2292	141.945	8.01357	2857	167171	66609.1	2271	134521	58028.4	2762	36.5285	294.572	47.3732	2711	186.969	13.2479	1148	267894	103010	2718	180017	66092	1116	132.561	17.3152	1157	128224	51654.9	1143
YLR328W	NMA1	Nicotinic acid mononucleotide adenylyltransferase; catalyzes the transfer of the adenylyl moiety of ATP to nicotinamide mononucleotide to form NAD; involved in pathways of NAD biosynthesis, including the de novo, NAD(+) salvage, and nicotinamide riboside salvage pathways; homolog of human NMNAT; NMA1 has a paralog, NMA2, that arose from the whole genome duplication	01_17_48	02_I_24	Validated	Yes	Yes	No Fluorescence detected	Works	Viable	1.11484	NO	1.13341	NO	1.24231	NO	viable	9.04647	167.183	9.17588	977	152.059	8.00242	1321	178534	57868.5	937	162358	59376.4	1276	32.4817	254.898	15.9162	3120	172.103	11.7189	1081	223995	80764.2	3037	158472	62753.1	1090	145.211	17.5387	1086	135176	55592	1092
YNR021W	YNR021W	Putative protein of unknown function; green fluorescent protein (GFP)-fusion protein localizes to the endoplasmic reticulum; YNR021W is not an essential gene	01_19_02	02_J_01	Validated	Yes	Yes	Partially works	Works	Viable	1.19617	NO	1.28494	NO	1.09001	NO	viable	15.9692	174.134	12.271	1256	146.326	9.18532	2170	187025	62434.2	1246	155348	68449	2173	39.1791	289.039	23.7367	1820	175.796	16.5552	702	257770	95273.4	1847	160446	65397	702	143.494	18.9991	689	129296	50712.4	680
YMR083W	ADH3	Mitochondrial alcohol dehydrogenase isozyme III; involved in the shuttling of mitochondrial NADH to the cytosol under anaerobic conditions and ethanol production	01_19_04	02_J_02	Validated	Yes	No	No aparent change	No aparent change	Viable	1.23352	NO	1.18577	NO	1.07529	NO	competitive fitness decreased	Not calculated	327.255	88.2562	1160	318.799	94.6384	2203	347078	164873	1153	324664	163870	2186	Not calculated	621.488	177.08	1463	439.343	156.938	873	567317	268467	1466	408818	219162	854	140.827	17.4832	869	133436	49297.1	864
YNL181W	PBR1	Putative oxidoreductase; required for cell viability	01_19_06	02_J_03	Validated	Yes	Yes	Partially works	Works	Essential and altered morphology	0.175412	YES	0.573333	NO	0.370476	YES	inviable	7.17907	160.651	8.73284	1042	149.118	8.30614	1799	161728	53228.2	995	144652	50140.7	1736	Not calculated	222.245	16.4982	1297	223.12	70.5714	201	181159	70422	1263	195373	113820	201	293.491	181.682	193	273722	199669	200
YNL071W	LAT1	Dihydrolipoamide acetyltransferase component (E2) of the PDC; the pyruvate dehydrogenase complex (PDC) catalyzes the oxidative decarboxylation of pyruvate to acetyl-CoA; metabolic longevity factor required for calorie restriction-mediated life span extension	01_19_08	02_J_04	Validated	Yes	No	No aparent change	No aparent change	Viable	1.25128	NO	1.07849	NO	1.23313	NO	viable	Not calculated	218.284	25.3005	757	211.248	29.5884	1537	246177	83815.9	772	228268	87038.3	1517	Not calculated	327.9	52.8145	2410	251.799	43.3779	1199	295174	120379	2416	241247	95919.2	1191	141.447	18.133	1224	135976	49961.3	1198
YJR010C-A	SPC1	Subunit of the signal peptidase complex (SPC); SPC cleaves the signal sequence from proteins targeted to the endoplasmic reticulum (ER); homolog of the SPC12 subunit of mammalian signal peptidase complex; protein abundance increases in response to DNA replication stress	01_19_10	02_J_05	Validated	No	Inconclusive	No Fluorescence detected	No fluorescence detected	Viable	1.23634	NO	1.19487	NO	1.19085	NO	viable	Not calculated	164.208	7.80138	1393	155.027	8.17892	2261	180966	55506.3	1361	157090	59121.6	2182	Not calculated	221.1	12.1716	2183	180.142	10.5068	529	205991	70072.5	2156	170831	62555.3	533	143.012	17.4393	545	136274	53297.3	536
YDL174C	DLD1	Major mitochondrial D-lactate dehydrogenase; oxidizes D-lactate to pyruvate, transcription is heme-dependent, repressed by glucose, and derepressed in ethanol or lactate; located in the mitochondrial inner membrane	01_19_12	02_J_06	Validated	Yes	Yes	No aparent change	Partially works	Viable	1.1981	NO	1.21982	NO	1.24011	NO	viable	5.244	166.467	9.98759	725	157.738	9.92321	1361	179328	60817.1	720	166681	59982.2	1335	27.577	242.216	27.6966	2184	175.42	13.0323	780	218191	83304.9	2172	166177	63835.3	776	144.798	19.7563	782	137895	56010.9	774
YJL192C	SOP4	ER-membrane protein; subunit of evolutionarily conserved EMC (Endoplasmic Reticulum Membrane Complex) implicated in ERAD (ER-associated degradation) and proper assembly of multi-pass transmembrane (TM) proteins; EMC acts in yeast as an ER-mitochondria tether that interacts with outer membrane protein Tom5 of TOM (Translocase of the Mitochondrial Outer Membrane) complex; suppressor of pma1-7, dele…	01_19_14	02_J_07	Validated	Yes	Yes	No Fluorescence detected	Works	Viable	1.20806	NO	1.2285	NO	1.2752	NO	viable	8.10959	163.186	9.46051	1085	149.952	8.87599	2130	177934	63197.5	1059	160107	65982.8	2072	25.3066	228.29	15.2698	1459	170.517	14.152	964	226562	72424.2	1436	164904	63580.3	946	145.143	22.5602	961	140280	57240.1	946
YBR287W	YBR287W	Protein of unknown function; green fluorescent protein (GFP)-fusion protein localizes to the ER; YBR287W is not an essential gene	01_19_18	02_J_09	Validated	Yes	Yes	No Fluorescence detected	Works	Viable	1.14982	NO	1.2379	NO	1.23759	NO	viable	7.87519	157.721	9.16305	1559	145.3	8.52973	2589	179880	72282.2	1526	167053	67594.2	2518	26.211	233.146	14.228	3427	172.036	11.5599	511	201668	75251.9	3344	168797	56853.1	508	151.024	23.1629	519	146251	54942.1	514
YLR312W-A	MRPL15	Mitochondrial ribosomal protein of the large subunit	01_19_20	02_J_10	Validated	Yes	No	No aparent change	No aparent change	Viable	1.05268	NO	1.24481	NO	1.19726	NO	viable	Not calculated	175.364	12.5727	1947	158.925	12.1683	2847	200796	77283.8	1902	170985	78780.6	2805	Not calculated	238.673	21.2269	1593	189.901	20.1452	985	210183	79905.4	1558	172473	66441	969	146.669	24.7425	998	136031	57581.2	991
YMR149W	SWP1	Delta subunit of the oligosaccharyl transferase glycoprotein complex; complex is required for N-linked glycosylation of proteins in the endoplasmic reticulum	01_19_22	02_J_11	Validated	Yes	Yes	Partially works	Works	Viable	1.13738	NO	1.20312	NO	1.18788	NO	inviable	8.88715	171.33	12.3814	689	156.104	10.5719	1265	206249	85418.3	687	188302	77625.3	1255	16.4418	228.928	19.0233	1321	191.288	13.0184	1954	207820	80403.9	1294	171361	67767.6	1909	131.731	13.3393	1960	118729	48049.6	1925
YMR108W	ILV2	Acetolactate synthase; catalyses the first common step in isoleucine and valine biosynthesis and is the target of several classes of inhibitors, localizes to the mitochondria; expression of the gene is under general amino acid control	01_19_24	02_J_12	Validated	Yes	No	No aparent change	No aparent change	Viable	1.0699	NO	1.16701	NO	1.28934	NO	viable	Not calculated	249.756	57.9981	862	227.43	55.5579	1254	303669	149886	864	282802	142649	1256	Not calculated	427.341	103.991	2075	327.053	97.8385	557	381842	176587	2073	295349	159321	540	146.504	20.2958	542	134689	58101.7	543
YAL058W	CNE1	Calnexin; integral membrane ER chaperone involved in folding and quality control of glycoproteins; chaperone activity is inhibited by Mpd1p, with which Cne1p interacts; 24% identical to mammalian calnexin; Ca+ binding not yet shown in yeast	01_19_26	02_J_13	Validated	No	Inconclusive	No Fluorescence detected	No fluorescence detected	Viable	1.08699	NO	1.25502	NO	1.19932	NO	viable	Not calculated	154.841	8.33941	623	144.068	7.55399	886	194066	71856	613	185226	68118.8	861	Not calculated	214.064	14.3634	2169	174.132	14.6019	1242	190029	72449.4	2111	159118	63307.9	1212	143.659	19.576	1227	131220	54498.3	1202
YKL029C	MAE1	Mitochondrial malic enzyme; catalyzes the oxidative decarboxylation of malate to pyruvate, which is a key intermediate in sugar metabolism and a precursor for synthesis of several amino acids	01_19_28	02_J_14	Validated	Yes	No	Unexpected signal	No aparent change	Viable	1.05023	NO	1.24466	NO	1.13659	NO	viable	Not calculated	160.768	15.7361	607	153.697	20.7393	1155	216512	89749.3	634	205260	90246.9	1189	Not calculated	232.966	42.2913	3261	180.606	34.0207	591	216439	94810.8	3359	174534	80934.4	604	148.241	24.2301	633	139869	62536.5	613
YCL052C	PBN1	Component of glycosylphosphatidylinositol-mannosyltransferase I; essential component; required for the autocatalytic post-translational processing of the protease B precursor Prb1p; localizes to ER in lumenal orientation; homolog of mammalian PIG-X	01_19_30	02_J_15	Validated	Yes	Yes	No Fluorescence detected	Works	Essential and synchronized altered morphology	0.555486	NO	1.08534	NO	0.592983	NO	inviable	7.44137	154.372	7.98864	840	142.885	7.09318	1394	190139	74268.2	833	177600	67060.3	1373	13.6484	228.195	14.9418	1852	197.05	39.8756	685	202147	78208.8	1792	166153	77892.6	694	228.42	141.967	692	192893	134544	693
YBL022C	PIM1	ATP-dependent Lon protease; involved in degradation of misfolded mitochondrial proteins; required for mitochondrial maintenance and biogenesis; regulates mitochondrial DNA copy number with Mrx6p; subunit of a complex containing Mrx6p, Pet20p, and Mam33p that may regulate mtDNA replication; protease-independent, chaperone-like function in mitochondrial membrane complex assembly; localizes to the m…	01_19_32	02_J_16	Validated	Yes	No	No aparent change	No aparent change	Viable	1.10537	NO	1.24335	NO	1.18573	NO	viable	Not calculated	176.376	15.1431	541	165.451	14.9418	1065	222228	85708.3	537	211090	79668.4	1038	Not calculated	270.388	31.2334	807	218.754	23.7812	964	259543	95070.2	801	203369	76849.6	974	143.006	17.3471	985	132853	51670.3	975
YGL167C	PMR1	High affinity Ca2+/Mn2+ P-type ATPase; required for Ca2+ and Mn2+ transport into Golgi; involved in Ca2+ dependent protein sorting, processing; D53A mutant (Mn2+ transporting) is rapamycin sensitive, Q783A mutant (Ca2+ transporting) is rapamycin resistant; Mn2+ transport into Golgi lumen required for rapamycin sensitivity; mutations in human homolog ATP2C1 cause acantholytic skin condition Hailey…	01_19_34	02_J_17	Validated	Yes	Yes	Partially works	Works	Essential in respiration media	1.1293	NO	1.32373	NO	0	YES	viable	12.4946	169.483	12.5016	1205	148.307	8.72074	1588	198486	77520.8	1200	178310	70442	1575	27.0277	260.308	22.073	2752	189.952	23.1496	1904	228339	88658.2	2767	163649	68573.2	1898	144.855	23.6626	1909	125890	55161.6	1903
YBR263W	SHM1	Mitochondrial serine hydroxymethyltransferase; converts serine to glycine plus 5,10 methylenetetrahydrofolate; involved in generating precursors for purine, pyrimidine, amino acid, and lipid biosynthesis; reverse reaction generates serine	01_19_36	02_J_18	Validated	Yes	No	No aparent change	No aparent change	Viable	1.06057	NO	1.18669	NO	1.29498	NO	viable	Not calculated	205	32.9833	743	194.766	34.0333	1346	232231	104417	735	227224	105880	1326	Not calculated	333.326	47.8491	2459	271.162	71.6571	614	299571	120451	2495	254955	131099	613	142.947	19.8555	597	132251	55451	595
YDL212W	SHR3	Endoplasmic reticulum packaging chaperone; required for incorporation of amino acid permeases into COPII coated vesicles for transport to the cell surface	01_19_38	02_J_19	Validated	Yes	Yes	Partially works	Works	Altered morphology	1.0259	NO	0.938852	NO	1.14571	NO	inviable	10.1511	169.995	11.0827	494	152.739	8.24191	783	185517	75205.1	487	189283	67732.5	759	29.8011	257.07	19.8769	2998	180.46	13.2205	931	225358	86731.2	2979	171321	65514.6	917	141.716	16.8599	927	134982	52684.4	922
YHR037W	PUT2	Delta-1-pyrroline-5-carboxylate dehydrogenase; nuclear-encoded mitochondrial protein involved in utilization of proline as sole nitrogen source; deficiency of human homolog ALDH4A1 causes type II hyperprolinemia (HPII), an autosomal recessive inborn error of metabolism; human homolog ALDH4A1 can complement yeast null mutant	01_19_40	02_J_20	Validated	Yes	No	No aparent change	No aparent change	Viable	1.13697	NO	1.17578	NO	1.24338	NO	viable	Not calculated	180.621	21.9579	1446	168.704	23.2324	2257	196273	80719.5	1424	190054	80694.9	2237	Not calculated	285.075	40.5672	2965	229.867	32.129	742	260506	102521	2979	219733	86205.2	760	141.681	16.5813	754	136561	52249.9	754
YBR171W	SEC66	Non-essential subunit of Sec63 complex; with Sec61 complex, Kar2p/BiP and Lhs1p forms a channel competent for SRP-dependent and post-translational SRP-independent protein targeting and translocation into the ER; other members are Sec63p, Sec62p, and Sec72p	01_19_42	02_J_21	Validated	Yes	Yes	Partially works	Works	Altered morphology	1.33969	NO	0.981343	NO	1.23375	NO	viable	9.62795	171.072	8.95591	1547	154.602	8.7033	2286	179706	68825.6	1519	160897	69838.9	2217	22.3272	238.128	17.098	2882	184.961	20.6134	1133	216625	86844.2	2891	182500	89834.4	1132	151.35	41.8742	1139	150999	82830.1	1141
YOR108W	LEU9	Alpha-isopropylmalate synthase II (2-isopropylmalate synthase); catalyzes the first step in the leucine biosynthesis pathway; the minor isozyme, responsible for the residual alpha-IPMS activity detected in a leu4 null mutant; LEU9 has a paralog, LEU4, that arose from the whole genome duplication	01_19_44	02_J_22	Validated	Yes	No	No aparent change	No aparent change	Viable	1.14576	NO	1.16126	NO	1.22217	NO	viable	Not calculated	191.501	22.003	1641	180.744	22.0486	2315	193490	77311	1590	182806	80927.8	2315	Not calculated	293.06	32.9192	3334	236.215	33.61	1099	252752	97898.8	3362	225499	87538.7	1109	137.336	15.2794	1123	132648	49763.2	1130
YAL007C	ERP2	Member of the p24 family involved in ER to Golgi transport; similar to Emp24p and Erv25p; role in misfolded protein quality control; forms a heterotrimeric complex with Erp1p, Emp24p, and Erv25p; localized to COPII-coated vesicles; ERP2 has a paralog, ERP4, that arose from the whole genome duplication	01_19_46	02_J_23	Validated	Yes	Yes	Partially works	Works	Viable	1.15755	NO	1.19301	NO	1.12974	NO	viable	8.92822	169.143	9.78117	820	154.041	8.57699	1393	175982	64800.8	822	163297	63855.1	1359	28.3728	240.903	20.0959	1997	172.552	14.261	787	224138	79924.7	1935	161946	63349.1	771	147.043	20.6476	783	137552	55577.2	769
YDR337W	MRPS28	Mitochondrial ribosomal protein of the small subunit	01_19_48	02_J_24	Validated	Yes	Yes	No aparent change	Partially works	Viable	0.994028	NO	1.19967	NO	1.2998	NO	viable	7.09999	170.505	10.9492	2193	158.399	11.6938	2867	169171	61364.9	2186	151662	66101	2835	24.396	260.771	20.7274	3858	197.153	21.7163	1605	202880	77284.5	3793	164336	65841.6	1609	139.959	20.2829	1634	116184	48399.7	1607
YGR209C	TRX2	Cytoplasmic thioredoxin isoenzyme; part of the thioredoxin system that protects cells from oxidative and reductive stress; subunit of the LMA1 complex, with Pbi2p, that promotes vacuole inheritance; cofactor for Tsa1p; required for ER-Golgi transport; facilitates mitochondrial import of small Tims (Tim9p, Tim10p, Tim13p) by maintaining them in reduced form along with Trx1p; component of a signal …	01_21_02	02_K_01	Validated	Yes	Yes	Partially works	Works	Viable	1.16755	NO	1.26192	NO	1.07862	NO	viable	27.2939	205.233	48.654	1686	149.217	11.0879	2428	217649	104229	1676	161015	73490.2	2419	57.4442	419.731	108.998	3095	178.62	16.5104	1612	375494	177066	3086	155613	68564	1610	145.06	19.8298	1574	124684	54674.6	1565
YKR043C	SHB17	Sedoheptulose bisphosphatase involved in riboneogenesis; dephosphorylates sedoheptulose 1,7-bisphosphate, which is converted via the nonoxidative pentose phosphate pathway to ribose-5-phosphate; facilitates the conversion of glycolytic intermediates to pentose phosphate units; also has fructose 1,6-bisphosphatase activity but this is probably not biologically relevant, since deletion does not aff…	01_21_04	02_K_02	Validated	Yes	Yes	Partially works	Works	Viable	1.28397	NO	1.24767	NO	1.07097	NO	viable	14.0913	184.084	19.8168	1006	158.144	8.76109	1697	199796	73167.5	988	167360	69397.3	1657	40.7649	289.499	37.0158	1337	171.485	11.6803	831	267994	101056	1324	161091	59858.9	827	141.258	18.241	840	133594	52517.4	840
YLL018C-A	COX19	Protein required for cytochrome c oxidase assembly; located in the cytosol and mitochondrial intermembrane space; putative copper metallochaperone that delivers copper to cytochrome c oxidase; contains twin cysteine-x9-cysteine motifs	01_21_06	02_K_03	Validated	Yes	Yes	Partially works	Works	Essential in respiration media	1.09912	NO	1.14698	NO	0.106567	YES	viable	12.8945	187.925	13.2099	1756	163.693	8.69946	2928	198696	65998.3	1758	163808	61985.5	2828	36.4564	269.107	29.3781	1288	171	11.9753	704	257381	89058.5	1269	160294	64043.1	713	127.076	11.1004	723	120124	48433.3	716
YBR249C	ARO4	3-deoxy-D-arabino-heptulosonate-7-phosphate (DAHP) synthase; catalyzes the first step in aromatic amino acid biosynthesis and is feedback-inhibited by tyrosine or high concentrations of phenylalanine or tryptophan; relative distribution to the nucleus increases upon DNA replication stress	01_21_08	02_K_04	Validated	Yes	Yes	Partially works	Works	Viable	1.3091	NO	1.27148	NO	1.25333	NO	viable	23.8594	205.224	30.3594	1526	156.259	8.98475	2096	212141	90142.5	1542	151086	64089.6	2060	43.6495	328.179	59.1289	2391	184.931	12.7489	1620	307417	125142	2394	164910	64583.3	1630	139.752	16.2142	1652	125536	51197.8	1639
YBR149W	ARA1	NADP+ dependent arabinose dehydrogenase; involved in carbohydrate metabolism; purified as homodimer; naturally occurs with a N-terminus degradation product	01_21_10	02_K_05	Validated	No	Inconclusive	No fluorescence detected	No fluorescence detected	Viable	1.24462	NO	1.21577	NO	1.2685	NO	viable	Not calculated	166.464	8.33412	848	156.234	8.29824	1433	183126	59014	834	165721	57687.1	1380	Not calculated	222.959	15.234	2209	178.078	10.8354	577	205062	73956.7	2173	166900	63431.4	581	143.75	17.7278	587	135354	54377.5	584
YNL010W	PYP1	Sugar alcohol phosphatase; polyol phosphatase that hydrolyzes sorbitol-6-phosphate, ribitol-5-phosphate, and (D)-glycerol-3-phosphate, maintaining phosphoglucose isomerase (PGI) activity in the presence of PGI-inhibitory sugar alcohols; expression correlated with growth rate; GFP-fusion protein localizes to the cytoplasm and nucleus; homozygous diploid mutant displays increased glycogen accumulat…	01_21_12	02_K_06	Validated	Yes	Yes	Partially works	Works	Viable	1.28082	NO	1.30176	NO	1.22976	NO	viable	15.079	173.045	15.4556	1392	146.952	8.45484	2451	186805	65233.8	1361	150327	57174.3	2373	33.6586	259.873	26.1489	1561	172.403	11.7387	579	252091	86083.6	1551	163718	58823.9	582	153.659	22.2362	588	146605	58228.2	586
YEL047C	FRD1	Soluble fumarate reductase; required with isoenzyme Osm1p for anaerobic growth; may interact with ribosomes, based on co-purification experiments; authentic, non-tagged protein is detected in purified mitochondria in high-throughput studies; similar to Arxula adeninovorans fumarate reductase; protein abundance increases in response to DNA replication stress; FRD1 has a paralog, OSM1, that arose f…	01_21_14	02_K_07	Validated	Yes	Yes	Partially works	Works	Viable	1.24188	NO	1.20323	NO	1.25918	NO	viable	20.3376	181.764	24.8025	1272	144.798	9.17227	2138	190686	80059.7	1283	150340	62915.4	2101	35.3275	262.902	32.1106	1547	170.025	13.016	647	256121	94729.4	1550	155838	63292.1	639	144.862	20.8318	637	135145	59029.7	646
YJR148W	BAT2	Cytosolic branched-chain amino acid (BCAA) aminotransferase; preferentially involved in BCAA catabolism; homolog of murine ECA39; highly expressed during stationary phase and repressed during logarithmic phase; BAT2 has a paralog, BAT1, that arose from the whole genome duplication	01_21_16	02_K_08	Validated	Yes	Yes	Partially works	Works	Viable	1.17002	NO	1.20692	NO	1.23103	NO	viable	14.8845	175.155	17.3544	1003	149.084	8.68571	1738	197713	80349.4	1000	175946	69220.3	1707	40.7568	290.277	45.7828	1697	171.969	15.362	746	270658	107573	1720	164449	71046.3	747	144.668	19.2923	729	136488	57262.7	726
YMR278W	PRM15	Phosphoribomutase; catalyzes interconversion of ribose-1-phosphate and ribose-5-phosphate; has some phosphoglucomutase activity but primary activity in vivo is phosphoribomutase; contributes to ribose recycling in the pentose phosphate pathway; transcription induced in response to stress; green fluorescent protein (GFP)-fusion protein localizes to the cytoplasm and nucleus; non-essential	01_21_20	02_K_10	Validated	Yes	Yes	No Fluorescence detected	Works	Viable	1.16384	NO	1.28543	NO	1.18494	NO	viable	10.3405	165.936	11.2806	1279	148.777	8.1256	2286	204577	76884	1262	174785	74791	2275	28.6367	236.132	17.4485	3757	168.512	11.3512	639	196617	77098.6	3701	162134	57324.5	640	149.566	23.4006	657	142501	57614.5	643
YBL071W-A	KTI11	Zn-ribbon protein that co-purifies with Dph1 and Dph2; forms a complex required for synthesis of diphthamide on translation factor eEF2 and with Elongator subunits Iki3p, Elp2p, and Elp3p; involved in modification of wobble nucleosides in tRNAs; forms a stable heterodimer with Ats1p	01_21_22	02_K_11	Validated	Yes	Yes	Partially works	Works	Viable	1.0456	NO	1.14015	NO	1.20868	NO	N/A	12.7253	167.286	13.7991	1023	145.998	8.25738	1449	203687	81685.6	1022	166897	75357.6	1416	29.6581	247.138	20.0691	3617	173.842	11.8803	644	205130	81891.4	3629	158407	58011.4	634	144.726	19.5963	641	133580	54562.1	644
YDR035W	ARO3	3-deoxy-D-arabino-heptulosonate-7-phosphate (DAHP) synthase; catalyzes the first step in aromatic amino acid biosynthesis and is feedback-inhibited by phenylalanine or high concentration of tyrosine or tryptophan	01_21_24	02_K_12	Validated	Yes	Yes	Partially works	Works	Viable	1.11259	NO	1.18884	NO	1.251	NO	competitive fitness decreased	10.5233	164.513	12.1039	962	147.201	7.69116	1369	198552	77288.4	937	176264	71859.2	1343	32.1275	252.815	28.9921	1643	171.592	14.569	569	227688	87294.6	1613	161229	61595.4	569	150.27	22.3919	576	140602	54280.9	571
YML021C	UNG1	Uracil-DNA glycosylase; required for repair of uracil in DNA formed by spontaneous cytosine deamination; efficiently excises uracil from single-stranded DNA in vivo; not required for strand-specific mismatch repair; cell-cycle regulated, expressed in late G1; localizes to mitochondria and nucleus	01_21_26	02_K_13	Validated	Yes	Yes	No Fluorescence detected	Works	Viable	1.09848	NO	1.24217	NO	1.17383	NO	viable	6.97312	137.055	9.07815	138	127.498	7.27123	411	168612	63376.1	135	153755	65569.6	408	23.0895	219.456	14.6311	1746	168.785	12.1217	563	191390	74971.2	1696	155698	60820.3	568	151.77	22.0088	579	140048	58298.1	571
YBR111C	YSA1	Nudix hydrolase family member with ADP-ribose pyrophosphatase activity; shown to metabolize O-acetyl-ADP-ribose to AMP and acetylated ribose 5'-phosphate	01_21_28	02_K_14	Validated	Yes	Yes	No Fluorescence detected	Partially works	Viable	1.11553	NO	1.19755	NO	1.17877	NO	viable	6.52272	149.548	8.36612	852	139.794	7.66957	1589	191111	70584.9	838	169520	68587.4	1547	23.3868	224.328	15.6684	2440	171.865	11.7179	631	193160	75379	2410	162048	61738.4	639	146.556	20.1016	638	139159	56295.5	638
YGR040W	KSS1	Mitogen-activated protein kinase (MAPK); involved in signal transduction pathways that control filamentous growth and pheromone response; regulates septum assembly, and may directly phosphorylate Bni4p; the KSS1 gene is nonfunctional in some S288C-related strains and functional in W303a strains	01_21_30	02_K_15	Validated	Yes	Yes	Partially works	Works	Viable	1.09366	NO	1.25083	NO	1.15917	NO	viable	7.76884	150.911	9.1848	946	139.187	7.74866	1799	186159	70691.8	925	166028	68535.8	1751	22.1805	220.922	14.5023	2859	171.92	15.3437	611	201775	71509.6	2792	165667	66893.1	607	155.316	25.5888	595	149727	63680.2	596
YNL141W	AAH1	Adenine deaminase (adenine aminohydrolase); converts adenine to hypoxanthine; involved in purine salvage; transcriptionally regulated by nutrient levels and growth phase; Aah1p degraded upon entry into quiescence via SCF and the proteasome	01_21_32	02_K_16	Validated	Yes	Yes	Partially works	Works	Viable	1.12625	NO	1.29542	NO	1.17224	NO	viable	25.9159	197.266	30.5363	1285	146.143	8.62424	1742	235224	100821	1252	170276	73264.7	1722	49.0684	343.985	56.471	1881	175.197	15.0938	1343	317869	128926	1920	160852	68159.4	1343	143.119	18.1013	1310	129859	52495.6	1305
YMR099C	YMR099C	Glucose-6-phosphate 1-epimerase (hexose-6-phosphate mutarotase); likely involved in carbohydrate metabolism; GFP-fusion protein localizes to both the nucleus and cytoplasm and is induced in response to the DNA-damaging agent MMS	01_21_36	02_K_18	Validated	Yes	Yes	No Fluorescence detected	Works	Viable	1.1179	NO	1.21283	NO	1.13979	NO	competitive fitness decreased	7.88448	159.793	8.62892	658	147.194	7.94613	905	192906	71600.3	654	190077	66377	875	28.2892	236.924	14.3299	3273	169.9	12.4384	785	202451	79386.1	3240	157412	59204.4	782	145.454	19.6405	782	134586	53352.5	782
YMR027W	YMR027W	A metal-dependent phosphatase, part of the DUF89 protein family; dephosphorylates fructose-1-phosphate; human ortholog, C6orf211 is involved in response to DNA damage; green fluorescent protein (GFP)-fusion protein localizes to the nucleus and cytoplasm; YMR027W is not an essential gene	01_21_40	02_K_20	Validated	Yes	Yes	No Fluorescence detected	Works	Viable	1.13877	NO	1.10008	NO	1.107	NO	viable	7.56027	151.363	9.20414	1951	139.92	8.44549	2604	152384	60601.4	1914	144467	62594.9	2569	27.9586	237.284	16.2371	2994	170.942	12.7347	890	213494	77551.8	2926	157628	64094.4	894	144.559	18.1486	888	134992	57434	897
YDR330W	UBX5	UBX domain-containing protein that interacts with Cdc48p; ubiquitin regulatory X is also known as UBX	01_21_44	02_K_22	Validated	Yes	Yes	No Fluorescence detected	Works	Viable	1.20084	NO	1.18109	NO	1.16286	NO	viable	6.98923	156.351	8.80154	1424	145.423	8.03944	1653	163953	58827.8	1376	152382	60034.1	1629	24.4033	226.846	13.7415	2887	171.488	11.6436	1224	201708	74469.3	2882	161763	59101.9	1222	141.927	17.8499	1237	133111	52005.9	1223
YBR034C	HMT1	Nuclear SAM-dependent mono- and asymmetric methyltransferase; modifies hnRNPs, including Npl3p and Hrp1p, affecting their activity and nuclear export; methylates U1 snRNP protein Snp1p, ribosomal protein Rps2p, and histones H3 and H4; interacts genetically with genes encoding components of Rpd3(L) and this interaction is important for Rpd3 recruitment to the subtelomeric region	01_21_46	02_K_23	Validated	Yes	Yes	Partially works	Works	Viable	1.11357	NO	1.24666	NO	1.18584	NO	viable	38.676	263.487	56.4541	1289	161.581	13.1374	1649	268821	120897	1266	168208	69826.2	1627	61.7247	456.762	85.9365	2558	174.827	13.9853	1300	399958	175567	2613	158275	61667.8	1287	139.825	18.5694	1309	127070	51167.7	1287
YOR283W	YOR283W	Phosphatase with a broad substrate specificity; has some similarity to GPM1/YKL152C, a phosphoglycerate mutase; YOR283W is not an essential gene	01_21_48	02_K_24	Validated	Yes	Yes	Partially works	Works	Viable	1.06245	NO	1.14728	NO	1.16824	NO	viable	11.7815	168.443	10.9477	1459	148.598	6.63512	1738	193027	94691.6	1446	174422	90106.5	1704	28.7932	246.105	21.0851	2851	175.244	13.206	1364	218104	84084.5	2815	150712	65732.3	1373	144.121	19.5389	1393	125071	56997.8	1378
YPL094C	SEC62	Essential subunit of Sec63 complex; with Sec61 complex, Kar2p/BiP and Lhs1p forms a channel competent for SRP-dependent and post-translational SRP-independent protein targeting and import into the ER; cotranslationally N-acetylated by NatA; other members are Sec63p, Sec66p, and Sec72p	01_23_02	02_L_01	Validated	Yes	Yes	Partially works	Works	Essential	0	YES	0	YES	0	YES	inviable	11.8843	179.815	18.3102	1350	158.446	17.2432	1802	190996	80368.1	1364	169231	74901.2	1835	16.1209	277.979	35.8939	2590	233.167	66.6382	14	243770	105812	2622	238567	103229	14	303.524	305.189	14	310555	170496	14
YLR295C	ATP14	Subunit h of the F0 sector of mitochondrial F1F0 ATP synthase; F1F0 ATP synthase is a large, evolutionarily conserved enzyme complex required for ATP synthesis; protein abundance increases in response to DNA replication stress	01_23_04	02_L_02	Validated	Yes	No	No aparent change	No aparent change	Viable	1.21074	NO	1.23882	NO	1.08851	NO	viable	Not calculated	252.694	96.4155	1393	233.78	92.6706	2148	260374	132728	1372	241662	130557	2115	Not calculated	439.295	165.525	2488	303.346	130.54	1214	389385	202390	2476	273008	169775	1194	153.886	32.8226	1220	139162	67353.1	1203
YEL001C	IRC22	Protein of unknown function; green fluorescent protein (GFP)-fusion localizes to the ER; YEL001C is non-essential; null mutant displays increased levels of spontaneous Rad52p foci	01_23_06	02_L_03	Validated	Yes	Yes	Partially works	Works	Viable	1.25265	NO	1.21632	NO	1.15724	NO	viable	9.71222	176.804	10.5225	1531	159.632	8.87993	2502	187621	63392	1499	157849	64843.6	2453	28.129	238.601	23.7749	1049	171.485	9.88962	868	218349	85358.5	1040	161881	58090.1	879	141.801	15.5846	879	134027	49871.4	883
YBR221C	PDB1	E1 beta subunit of the pyruvate dehydrogenase (PDH) complex; PDH is an evolutionarily conserved multi-protein complex found in mitochondria	01_23_08	02_L_04	Validated	No	Inconclusive	Unexpected signal	No fluorescence detected	Viable	1.22118	NO	1.05533	NO	1.15716	NO	viable	Not calculated	156.182	7.84927	924	149.664	8.18426	1527	199810	74711.8	910	174657	75297	1484	Not calculated	237.954	11.4812	2896	180.052	15.1913	461	237458	98411.3	2918	192059	81350.8	455	147.044	20.416	452	157236	69239	453
YPL227C	ALG5	UDP-glucose:dolichyl-phosphate glucosyltransferase; involved in asparagine-linked glycosylation in the endoplasmic reticulum; human ortholog ALG5 can partially complement yeast alg5 mutant	01_23_10	02_L_05	Validated	No	Inconclusive	No Fluorescence detected	No fluorescence detected	Viable	1.25232	NO	1.25761	NO	1.19085	NO	competitive fitness decreased	Not calculated	164.726	7.90719	1041	155.436	10.0147	1972	178928	57142.1	1019	166464	64079.9	1973	Not calculated	225.508	13.1405	3886	173.7	12.1841	882	182407	71619.6	3745	161124	61284.9	872	147.461	21.2149	896	135961	55359.4	877
YML110C	COQ5	2-hexaprenyl-6-methoxy-1,4-benzoquinone methyltransferase; involved in ubiquinone (Coenzyme Q) biosynthesis; localizes to the matrix face of the mitochondrial inner membrane in a large complex with other ubiquinone biosynthetic enzymes; respiratory defect of the null mutant is partially complemented by human COQ5	01_23_12	02_L_06	Validated	Yes	No	No aparent change	No aparent change	Viable	1.21658	NO	1.1949	NO	1.39413	NO	viable	Not calculated	180.641	21.6576	961	171.259	21.0637	1711	187670	69688.2	963	175389	67014.8	1709	Not calculated	237.387	28.6656	2370	207.861	56.0898	689	205968	80549.2	2345	198489	104123	689	139.538	26.3162	680	131161	55098.1	669
YLR350W	ORM2	Protein that mediates sphingolipid homeostasis; evolutionarily conserved, required for resistance to agents that induce unfolded protein response; Orm1p and Orm2p together control membrane biogenesis by coordinating lipid homeostasis with protein quality control; protein abundance increases in response to DNA replication stress; ORM2 has a paralog, ORM1, that arose from the whole genome duplicati…	01_23_14	02_L_07	Validated	Yes	Yes	Partially works	Works	Viable	1.24045	NO	1.01193	NO	0.900112	NO	competitive fitness decreased	9.32685	156.392	10.5887	1376	141.806	9.25911	2294	165056	58962.4	1360	143794	62811.2	2266	24.9002	236.493	19.3284	3052	177.606	13.4306	447	209322	79712.8	3023	160548	62740.7	439	152.737	25.4574	445	139611	58996.4	439
YGL107C	RMD9	Mitochondrial protein that controls mitochondrial gene expression; binds the dodecamer element in mitochondrial mRNAs, facilitates processing and delivery of mitochondrial mRNAs to ribosomes; located on matrix face of the inner membrane and loosely associated with mitoribosomes; RMD9 has a paralog, YBR238C, that arose from the whole genome duplication	01_23_16	02_L_08	Validated	Yes	No	No aparent change	No aparent change	Viable	1.23072	NO	1.21016	NO	1.21101	NO	viable	Not calculated	169.332	13.1612	1404	158.471	15.3669	2323	185934	76210.6	1421	181017	75638.6	2293	Not calculated	242.506	21.7252	1928	206.645	21.0686	806	221037	78239	1930	185142	75644	822	145.222	17.3982	822	131605	54375	820
YNR026C	SEC12	Guanine nucleotide exchange factor (GEF); activates Sar1p by catalyzing the exchange of GDP for GTP; required for the initiation of COPII vesicle formation in ER to Golgi transport; glycosylated integral membrane protein of the ER; SEC12 has a paralog, SED4, that arose from the whole genome duplication	01_23_18	02_L_09	Validated	Yes	Yes	No Fluorescence detected	Partially works	Altered morphology	1.24592	NO	0.874449	NO	1.23057	NO	inviable	5.96474	169.232	9.52601	913	159.138	10.2445	1617	214486	76303.9	896	194916	81607.8	1594	22.5938	232.269	17.5607	1719	179.791	17.0798	1015	217555	84348.7	1663	167483	70123.3	1004	147.259	23.9369	1015	140493	61760.9	1021
YJL002C	OST1	Alpha subunit of the oligosaccharyltransferase complex of the ER lumen; complex catalyzes asparagine-linked glycosylation of newly synthesized proteins	01_23_22	02_L_11	Validated	Yes	Yes	Partially works	Works	Essential	0.261334	YES	0.221524	YES	0.671416	NO	inviable	13.3761	177.589	14.0377	1470	153.834	10.4242	2285	207580	86840.6	1469	180600	76782.9	2286	27.8952	274.798	27.2097	2132	198.143	70.6256	100	250927	95603.1	2127	167573	101766	103	224.851	359.522	100	179866	241764	98
YOR354C	MSC6	Multicopy suppressor of HER2 involved in mitochondrial translation; mutant is defective in directing meiotic recombination events to homologous chromatids	01_23_24	02_L_12	Validated	Yes	No	No aparent change	No aparent change	Viable	1.15527	NO	1.20292	NO	1.25408	NO	viable	Not calculated	163.244	12.4317	1074	152.823	13.3388	1844	206708	73611.4	1064	182608	76238.1	1807	Not calculated	237.558	23.3685	1318	190.21	20.2693	630	216453	77650.9	1277	176987	69162.9	631	148.921	24.4141	641	140465	60781	641
YER072W	VTC1	Regulatory subunit of vacuolar transporter chaperone (VTC) complex; VTC complex is involved in membrane trafficking, vacuolar polyphosphate accumulation, microautophagy and non-autophagic vacuolar fusion; important regulator of substrate invagination from the vacuolar membrane; also binds mRNA; targeted to vacuole via AP-3 pathway; protein abundance increases in response to DNA replication stress	01_23_26	02_L_13	Validated	Yes	Yes	Partially works	Works	Viable	1.1509	NO	1.20532	NO	1.19781	NO	competitive fitness decreased	9.42782	151.418	9.46566	1405	137.142	7.52336	2282	186208	68812.8	1376	159265	63351	2218	23.7017	223.53	16.4882	1556	170.55	12.2647	833	212051	76918.9	1538	158294	60067.2	833	147.101	21.0274	823	137857	55302.5	831
YDR322W	MRPL35	Mitochondrial ribosomal protein of the large subunit; involved together with Mrp7p in assembly of cytochrome c oxidase	01_23_28	02_L_14	Validated	Yes	No	No aparent change	No aparent change	Viable	1.06331	NO	1.15187	NO	1.16426	NO	viable	Not calculated	173.333	20.0755	1462	159.056	19.1363	2212	195801	85231.5	1446	174802	83342.7	2209	Not calculated	277.188	35.2444	1782	215.728	34.042	997	226596	86763.7	1758	184328	78029.4	974	163.051	44.4645	1017	142087	69598.9	1011
YIL043C	CBR1	Cytochrome b reductase and NADH-dependent reductase for Dph3p; required for diphthamide synthesis and tRNA wobble uridine modification; also detected in mitochondria; mutation in conserved NADH binding domain of the human ortholog results in type I methemoglobinemia	01_23_30	02_L_15	Validated	Yes	Yes	No Fluorescence detected	Works	Viable	1.10999	NO	1.23743	NO	1.18499	NO	viable	11.9343	156.532	9.06862	1107	137.851	9.43348	1531	192272	72904.2	1089	169489	69409.4	1531	27.3373	234.442	17.7621	2277	170.352	13.7316	837	206352	81067.1	2217	158085	59306.7	823	148.613	21.8635	835	138237	56652.5	830
YBR227C	MCX1	Non-proteolytic ATPase of the AAA family; stimulates incorporation of the pyridoxal phosphate cofactor into Hem1p (5-aminolevulinic acid synthase); localized to the mitochondrial matrix; ortholog of vertebrate CLPX, which promotes erythropoiesis	01_23_32	02_L_16	Validated	Yes	No	No aparent change	No aparent change	Viable	1.14922	NO	1.18649	NO	1.12505	NO	viable	Not calculated	161.488	9.07817	897	152.666	9.39921	1527	203709	72955.4	881	185082	75670.1	1507	Not calculated	235.975	18.1093	3479	207.123	15.2806	2332	198584	79024.1	3393	185958	71750.7	2302	128.954	11.0897	2364	116198	45957.1	2325
YOR285W	RDL1	Thiosulfate sulfurtransferase; contains a rhodanese-like domain; localized to the mitochondrial outer membrane; protein abundance increases in response to DNA replication stress; similar to the human TSTD gene	01_23_34	02_L_17	Validated	Yes	Yes	Partially works	Works	Viable	1.09276	NO	1.1797	NO	1.13418	NO	viable	9.58302	159.1	9.0907	698	143.853	6.91376	918	196047	69688.8	687	177026	64560.2	893	26.626	230.356	18.2785	3597	169.021	9.8389	983	190290	76803.2	3533	158682	58255.7	995	140.852	15.8647	992	132773	50834.5	994
YOR150W	MRPL23	Mitochondrial ribosomal protein of the large subunit; localizes to vacuole in response to H2O2	01_23_36	02_L_18	Validated	Yes	No	No aparent change	No aparent change	Viable	1.05777	NO	1.16378	NO	1.29563	NO	viable	Not calculated	165.76	14.64	1000	153.932	14.1132	1462	184866	70684.5	982	176029	72521	1437	Not calculated	235.376	21.1913	3334	188.192	20.0851	993	193870	72485.1	3308	175287	66797.6	983	155.789	30.946	998	146547	62043.7	993
YOR317W	FAA1	Long chain fatty acyl-CoA synthetase; activates fatty acids with a preference for C12:0-C16:0 chain lengths; role in the competitive import of long-chain fatty acids and sphingoid long-chain bases; accounts for most acyl-CoA synthetase activity; localizes to lipid particles and the plasma membrane; role in sphingolipid-to-glycerolipid metabolism; forms ER foci upon replication stress; faa1 faa4 d…	01_23_38	02_L_19	Validated	Yes	Yes	Partially works	Works	Viable	1.07309	NO	1.06187	NO	1.12657	NO	viable	17.9504	189.305	18.521	1261	155.324	9.2611	1775	207617	79508.2	1246	187865	69955.9	1721	33.0077	273.288	32.701	2138	183.082	11.4416	1260	249671	94043.9	2147	172651	65330.2	1266	135.671	13.4063	1286	129064	50102	1282
YLR203C	MSS51	Specific translational activator for the mitochondrial COX1 mRNA; loosely associated with the matrix face of the mitochondrial inner membrane; localizes to vacuole membrane in response to H2O2; influences both COX1 mRNA translation and Cox1p assembly into cytochrome c oxidase; binds to heme B, which may be a mechanism for sensing oxygen levels in order to regulate cytochrome c oxidase biogenesis	01_23_40	02_L_20	Validated	Yes	No	No aparent change	No aparent change	Viable	1.07798	NO	1.03148	NO	1.23301	NO	viable	Not calculated	174.264	17.5273	1494	163.624	18.2334	2163	180658	70247.9	1467	170226	72417.9	2129	Not calculated	260.2	25.5125	3093	207.5	25.2013	1539	226226	86588.9	3089	183067	76297.6	1541	143.591	20.5046	1553	128231	54303.4	1547
YHR098C	SFB3	Component of the Sec23p-Sfb3p heterodimer of the COPII vesicle coat; COPII coat is required for cargo selection during vesicle formation in ER to Golgi transport; scaffolding function of Lst1p required to generate vesicles that can accommodate difficult cargo proteins that include large oligomeric assemblies and asymmetrically distributed membrane proteins; with Atg40p acts in autophagy of the ER…	01_23_42	02_L_21	Validated	Yes	Yes	Partially works	Works	Viable	0.992917	NO	0.632449	NO	1.30249	NO	N/A	17.0944	178.506	11.7229	1139	147.992	8.94988	1305	191914	67762.9	1104	162938	69731.4	1288	31.3468	258.349	20.7979	1678	177.365	14.8031	1303	248341	88734.8	1646	159524	67224.3	1280	137.192	18.5198	1315	124024	54747.2	1293
YER014W	HEM14	Protoporphyrinogen oxidase; a mitochondrial enzyme that catalyzes the seventh step in the heme biosynthetic pathway, converting protoporphyrinogen IX to protoporphyrin IX; inhibited by diphenyl ether-type herbicides	01_23_44	02_L_22	Validated	Yes	No	No aparent change	No aparent change	Viable	1.18802	NO	1.14422	NO	1.19831	NO	viable	Not calculated	170.834	9.8859	1202	161.302	10.504	1864	173327	66468.6	1179	159553	66114.4	1813	Not calculated	236.19	15.4853	2734	190.014	16.0558	987	209718	75690.6	2694	173856	70436.1	1006	139.096	16.7123	1020	127865	52917.5	1008
YDR234W	LYS4	Homoaconitase; catalyzes the conversion of homocitrate to homoisocitrate, which is a step in the lysine biosynthesis pathway	01_23_48	02_L_24	Validated	N/A	N/A	Unexpected signal	Control	N/A	N/A	N/A	N/A	N/A	N/A	N/A	competitive fitness decreased	Not calculated	184.624	30.3101	1426	172.818	30.5708	1828	182079	93138.4	1424	162939	92327.1	1832	Not calculated	295.401	59.2688	2366	217.891	40.8143	1303	260815	112152	2360	193567	87919	1304	142.388	20.54	1307	125889	55157.2	1299
YGL026C	TRP5	Tryptophan synthase; catalyzes the last step of tryptophan biosynthesis; regulated by the general control system of amino acid biosynthesis	01_25_04	02_M_02	Validated	Yes	Yes	Partially works	Works	Essential in synthetic minimal media	1.21236	NO	0	YES	0.913868	NO	competitive fitness decreased	21.3267	185.309	21.9469	1368	145.788	8.4609	2371	195388	75328.7	1366	153060	60587.9	2313	48.7805	353.15	53.1849	2224	180.882	14.4649	625	294409	121884	2231	165759	67656.9	624	153.783	25.6463	641	143132	60380.9	633
YPL125W	KAP120	Karyopherin responsible for the nuclear import of Rpf1p; Rpf1p is a ribosome maturation factor	01_25_06	02_M_03	Validated	Yes	Yes	Partially works	Works	Viable	0.620374	NO	0.910127	NO	0.704329	NO	viable	6.71117	161.052	9.30958	1330	150.244	7.24005	2276	159690	64028.1	1325	143566	62372.9	2260	22.5119	217.762	15.7089	1666	168.739	11.109	743	192994	65001.5	1595	151987	58442.2	726	141.727	20.5515	744	129578	52222.8	742
YHR049W	FSH1	Lysophospholipase; hydrolyzes lysophosphatidylserine to release free fatty acid; involved in regulated cell death; localizes to both the nucleus and cytoplasm; contains a catalytic triad of Ser-His-Asp that is part of an alpha/beta hydrolase fold and a lipase motif (GXSXG); sequence similarity to Fsh2p and Fsh3p and the human candidate tumor suppressor and serine hydrolase, OVCA2	01_25_08	02_M_04	Validated	Yes	Yes	Partially works	Works	Viable	1.23415	NO	1.15468	NO	1.0909	NO	viable	18.7153	181.496	20.2616	1235	147.528	8.56055	2072	195050	70728.7	1230	155637	56826.6	2013	39.8385	289.395	36.2146	1636	174.104	14.1176	1360	273418	102052	1619	159985	66165.2	1361	142.445	16.1634	1317	128702	51047.7	1313
YER134C	YER134C	Magnesium-dependent acid phosphatase; member of the haloacid dehalogenase superfamily; non-essential gene	01_25_12	02_M_06	Validated	No	Inconclusive	No Fluorescence detected	No fluorescence detected	Viable	1.26427	NO	1.21586	NO	1.22834	NO	viable	Not calculated	151.425	8.55569	1161	144.523	8.54148	2144	165551	54983	1117	149276	61515.9	2102	Not calculated	211.464	12.6746	2660	167.646	10.0312	814	184249	71264.6	2580	154660	57258.7	815	146.129	19.7662	833	133592	53841.1	819
YJR132W	NMD5	Karyopherin; a carrier protein involved in nuclear import of proteins; importin beta homolog	01_25_14	02_M_07	Validated	Yes	Yes	Partially works	Works	Viable	0.752601	NO	0.946732	NO	1.07729	NO	N/A	11.1091	173.414	11.509	1315	154.149	7.92218	2195	179114	63561.1	1314	162206	59852.8	2126	30.3013	248.84	21.8848	1662	173.438	8.035	473	235004	83485.5	1636	164144	51307.4	489	144.656	16.0434	499	138182	44266.2	490
YDL103C	QRI1	UDP-N-acetylglucosamine pyrophosphorylase; catalyzes the formation of UDP-N-acetylglucosamine (UDP-GlcNAc), which is important in cell wall biosynthesis, protein N-glycosylation, and GPI anchor biosynthesis; protein abundance increases in response to DNA replication stress	01_25_16	02_M_08	Validated	Yes	Yes	No Fluorescence detected	Works	Essential	0.0382489	YES	0	YES	0.0346475	YES	inviable	7.54224	162.033	9.47578	1289	149.812	8.64424	1841	180417	67717.7	1262	172704	71097.3	1807	25.1495	219.286	17.1789	1435	164.137	27.0832	28	207241	72343.5	1396	121282	48033.2	31	167.754	150.569	29	126650	79384.1	30
YOR209C	NPT1	Nicotinate phosphoribosyltransferase; acts in the salvage pathway of NAD+ biosynthesis; required for silencing at rDNA and telomeres and has a role in silencing at mating-type loci; localized to the nucleus	01_25_18	02_M_09	Validated	Yes	Yes	Partially works	Works	Viable	1.19607	NO	1.04075	NO	1.15345	NO	viable	11.2175	165.435	13.0264	1082	146.878	8.59158	1661	206883	81250.7	1058	186216	69167.3	1613	31.0752	257.212	25.3622	2163	177.283	14.2514	712	234990	90122	2128	172471	73594.3	710	150.058	24.7158	713	146998	68269	711
YER003C	PMI40	Mannose-6-phosphate isomerase; catalyzes the interconversion of fructose-6-P and mannose-6-P; required for early steps in protein mannosylation	01_25_20	02_M_10	Validated	Yes	Yes	Partially works	Works	Essential and altered morphology	0.489819	YES	0.289366	YES	0.462479	YES	inviable	15.6139	184.616	19.7835	1936	155.79	9.61472	2048	202857	87185.5	1924	172726	74134.1	2019	11.4301	247.286	25.9395	3952	219.021	48.0836	270	203707	82857.1	3921	218435	109328	271	196.259	71.6129	272	198454	109033	272
YKL117W	SBA1	Co-chaperone that binds and regulates Hsp90 family chaperones; plays a role in determining prion variants; important for pp60v-src activity in yeast; homologous to the mammalian p23 proteins, and like p23 can regulate telomerase activity; protein abundance increases in response to DNA replication stress	01_25_22	02_M_11	Validated	Yes	Yes	No Fluorescence detected	Works	Viable	1.16131	NO	1.17921	NO	1.20474	NO	viable	6.9778	152.726	7.74308	1532	142.069	7.56585	2200	195317	82278	1536	169523	80801.9	2157	20.4012	214.348	22.6557	2727	170.618	14.044	802	209792	88128.1	2782	162279	68143.3	780	147.126	23.2171	804	141687	64033.3	792
YDR158W	HOM2	Aspartic beta semi-aldehyde dehydrogenase; catalyzes the second step in the common pathway for methionine and threonine biosynthesis; expression regulated by Gcn4p and the general control of amino acid synthesis	01_25_24	02_M_12	Validated	Yes	Yes	Partially works	Works	Essential in synthetic minimal media	1.18119	NO	0	YES	1.17575	NO	competitive fitness decreased	16.6607	174.858	17.7841	1866	145.725	7.9213	2764	209239	88463.8	1859	162639	70779	2732	42.8068	300.142	46.8722	1730	171.661	12.4207	1149	272855	112628	1739	148545	59777.1	1159	145.612	18.517	1157	127714	54104	1164
YBL056W	PTC3	Type 2C protein phosphatase (PP2C); dephosphorylates Hog1p (see also Ptc2p) to limit maximal kinase activity induced by osmotic stress; dephosphorylates T169 phosphorylated Cdc28p (see also Ptc2p); role in DNA damage checkpoint inactivation; PTC3 has a paralog, PTC2, that arose from the whole genome duplication	01_25_28	02_M_14	Validated	Yes	Yes	No Fluorescence detected	Works	Viable	1.11844	NO	1.19384	NO	1.12554	NO	viable	11.4581	162.852	11.614	1391	144.192	10.4536	2101	202084	78794.3	1378	169101	74040.1	2100	34.3741	265.579	26.0282	1046	174.288	15.0406	1024	242483	90812.3	1049	153348	63742.3	992	142.926	20.4988	1024	127083	56172.9	1007
[truncated: 4,578 more rows]
[truncated: 23 more columns]
