# Supplementary material for: A proteome-wide yeast degron collection for the dynamic study of protein function
Source: J Cell Biol. 2024 Dec 18;224(2):e202409050. doi: 10.1083/jcb.202409050 (PMC11654244; doi:10.1083/jcb.202409050)
Supplement: Table S2 — contains all yeast strains used in this study. [file jcb_202409050_tables2.xlsx]

## Sheet: Yeast strains
Table S2 - Yeast strains used in this study
Yeast strain Number	Name	Genotype	Utilization
YMS6680	SGA strain NATR::TEF2p-OsTIR1(F74G)	his3∆1 leu2∆0 met15∆0 ura3∆0 can1∆::GAL1pr-SceI::STE2pr-SpHIS5 lyp1∆::STE3pr-LEU2, BPT1:NAT::TEF2pr-OsTIR1(F74G), Mat alpha	Query strain used to cross with the C' SWAT library and generate the C' AID-GFP library. Cointains the markers necessary for SGA and expresses TIR1(F74G)
YMS3553	SGA strain, not fluorescent, matching resistances	his3∆1::NATR leu2∆0 met15∆0 ura3∆0 can1∆::STE2pr-sp HIS5 lyp1∆::STE3pr-LEU2 ΔHO::G418R, Mat alpha	Control strain without GFP expression and a matching genetic background with the C' AID-GFP library. Utilized for the estimation of the autofluorescence of the cells and as a control for the essentiality assays.
YMS6954	G418R:GALpr-NPL4	his3∆1 leu2∆0 met15∆0 ura3∆0, G418R:GAL1pr-NPL4, Mat alpha	BY4741 strain with a promotor swap in the gene NPL4 by a GAL1 promotor to test the essentiality of the gene
YMS6951	G418R:GAprL-MON2	his3∆1 leu2∆0 met15∆0 ura3∆0, G418:GAL1pr-MON2, Mat alpha	BY4741 strain with a promotor swap in the gene MON2 by a GAL1 promotor to test the depletion phenotype of the gene
YMS6622	UPC2-GFP::HIS/HO::NAT	his3∆1 leu2∆0 met15∆0 ura3∆0, UPC2-GFP::HIS/HO::NATR, Mat a	Strain with the gene UPC2 tagged with GFP. Upc2 acts as a sterol sensor, and translocates to the nucleus upon sterol depletion. It was utilized to verify that the cells were starved for ergosterols upon fluconazole and terbinafine treatment for 4h
	C' AID-GFP library strains	his3∆1 leu2∆0 met15∆0 ura3∆0 lys2+/lys+ can1∆::GAL1pr-SceI::STE2pr-SpHIS5 lyp1∆::STE3pr-LEU2, NAT-Tef2p-OsTIR1(F74G), XXX(ORF)-AID*-eGFP::G418, Mat alpha	The strains express osTIR(F74G) and each ORF is fused to an AID* sequence followed by an eGFP sequence. The AID* tag acts as a degron upon the addition of 5-Ph-IAA, a modified Auxin
