# Supplementary material for: A proteome-wide yeast degron collection for the dynamic study of protein function
Source: J Cell Biol. 2024 Dec 18;224(2):e202409050. doi: 10.1083/jcb.202409050 (PMC11654244; doi:10.1083/jcb.202409050)
Supplement: Table S3 — contains all plasmids used in this study. [file jcb_202409050_tables3.xlsx]

## Sheet: Plasmids
Table S3 - Plasmids used in this study
Plasmid Number	Name	Utilization
pMS1454	AID-GFP C SWAT donor plasmid	Donor plasmid used for the construction of the C' AID-GFP library.
pMS810	C SWAT (type III donor template)	CEN ARS (type III donor template). Cloned in Michael Knop lab recived from Emmanuel Levi. Template for swapping using the G418 selection strategy. Utilized to generate the AID donnor plasmid.
pMS1437	HygR-AIDx-GFP	Plasmid used to amplify the cassette containing the AID* sequence and the eGFP. Kindly provided by Nir Friedsman group. Utilized to generate the AID donnor plasmid.
pMS11	pFA6:KanRMX6-GAL	Plasmid used to amplify the cassette containing the resistance to G418 and the GAL1pr for the promotor switch experiments.
