# Supplementary material for: A proteome-wide yeast degron collection for the dynamic study of protein function
Source: J Cell Biol. 2024 Dec 18;224(2):e202409050. doi: 10.1083/jcb.202409050 (PMC11654244; doi:10.1083/jcb.202409050)
Supplement: Table S4 — contains all primers used in this study, except the primers used for the library sequencing. [file jcb_202409050_tables4.xlsx]

## Sheet: Primers
Table S4 - Primers used in this study
Primer Number	Name	Sequence	Utilization
6371	pYM-S3 reverse complement	GTCGACCTGCAGCGTACG	Reverse primer for verifying with check PCR the presence of the AID tag in the isolated clones from the C' AID-GFP library.
8779	GPP1 C- tag CHK F	AGTACGGTGAACACTCCATC	Forward plasmid that bind the C' of GPP1 gene. Utilized with 6371 to verify the presence of the AID tag in the isolate GPP1 clone from the C' AID-GFP library via check PCR.
9424	NPL3 C- tag CHK F	TCAAATAGAGGTGGCTTCAG	Forward plasmid that bind the C' of NPL3 gene. Utilized with 6371 to verify the presence of the AID tag in the isolate NPL3 clone from the C' AID-GFP library via check PCR.
8893	TUB3 C-tag CHK F	GGCAATCAAATGGTTAAGTG	Forward plasmid that bind the C' of TUB3 gene. Utilized with 6371 to verify the presence of the AID tag in the isolate TUB3 clone from the C' AID-GFP library via check PCR.
3340	GPD1 C- tag CHK F	GTTGCTGGTATCTCCATCTG	Forward plasmid that bind the C' of GPD1 gene. Utilized with 6371 to verify the presence of the AID tag in the isolate GPD1 clone from the C' AID-GFP library via check PCR.
9420	VMA1 C- tag CHK F	CAATTACCCTGAATTTCCTG	Forward plasmid that bind the C' of VMA1 gene. Utilized with 6371 to verify the presence of the AID tag in the isolate VMA1 clone from the C' AID-GFP library via check PCR.
9422	REX2 C- tag CHK F	ATTGAGCACCACGGTAATAG	Forward plasmid that bind the C' of REX2 gene. Utilized with 6371 to verify the presence of the AID tag in the isolate REX2 clone from the C' AID-GFP library via check PCR.
9416	LIA1 C- tag CHK F	TTGAATGATCCTAAGCAACC	Forward plasmid that bind the C' of LIA1 gene. Utilized with 6371 to verify the presence of the AID tag in the isolate LIA1 clone from the C' AID-GFP library via check PCR.
9417	MRH1 C- tag CHK F	GGTGCTGCTATTGTCGTTAG	Forward plasmid that bind the C' of MRH1 gene. Utilized with 6371 to verify the presence of the AID tag in the isolate MRH1 clone from the C' AID-GFP library via check PCR.
9418	TIM44 C- tag CHK F	AGATTCTCGAAGCGTATGTG	Forward plasmid that bind the C' of TIM44 gene. Utilized with 6371 to verify the presence of the AID tag in the isolate TIM44 clone from the C' AID-GFP library via check PCR.
9443	NPL4 C- tag CHK F	AGTGAAGGAAAATGCGAAG	Forward plasmid that bind the C' of NPL4 gene. Utilized with 6371 to verify the presence of the AID tag in the isolate NPL4 clone from the C' AID-GFP library via check PCR.
9441	MON2 C- tag CHK F	AAAATGCTTTGATGCAAGAC	Forward plasmid that bind the C' of MON2 gene. Utilized with 6371 to verify the presence of the AID tag in the isolate MON2 clone from the C' AID-GFP library via check PCR.
9405	HMT1 3-UTR CHK R	GAAAAAGTTTGCCGACATAG	Forward plasmid that bind the C' of HMT1 gene. Utilized with 6371 to verify the presence of the AID tag in the isolate HMT1 clone from the C' AID-GFP library via check PCR.
9424	NPL3 C- tag CHK F	TCAAATAGAGGTGGCTTCAG	Forward plasmid that bind the C' of NPL3 gene. Utilized with 6371 to verify the presence of the AID tag in the isolate NPL3 clone from the C' AID-GFP library via check PCR.
9449	GLY1 C- tag CHK F	TGGTATGATGGCTAGAATGG	Forward plasmid that bind the C' of GLY1 gene. Utilized with 6371 to verify the presence of the AID tag in the isolate GLY1 clone from the C' AID-GFP library via check PCR.
2836	ERG1 C- tag CHK F	GACTGGTGGTGGTATGACTG	Forward plasmid that bind the C' of ERG1 gene. Utilized with 6371 to verify the presence of the AID tag in the isolate ERG1 clone from the C' AID-GFP library via check PCR.
4672	ERG6 C- tag CHK F	ACCTTTGCTGTTTACGAATG	Forward plasmid that bind the C' of ERG6 gene. Utilized with 6371 to verify the presence of the AID tag in the isolate ERG6 clone from the C' AID-GFP library via check PCR.
3022	TOM20 C' tag CHK F	GGAAAGTGTTGAGACAAAGG	Forward plasmid that bind the C' of TOM20 gene. Utilized with 6371 to verify the presence of the AID tag in the isolate TOM20 clone from the C' AID-GFP library via check PCR.
9458	MDM30 C' tag CHK F	TTAAGGAACCAAATGACTGC	Forward plasmid that bind the C' of MDM30 gene. Utilized with 6371 to verify the presence of the AID tag in the isolate MDM30 clone from the C' AID-GFP library via check PCR.
9459	MDM32 C- tag CHK F	AAGATTTCTCGGAAAACGAG	Forward plasmid that bind the C' of MDM32 gene. Utilized with 6371 to verify the presence of the AID tag in the isolate MDM32 clone from the C' AID-GFP library via check PCR.
9430	ERG10 C- tag CHK F	CTAACGCTTCTCCAATCAAC	Forward plasmid that bind the C' of ERG10 gene. Utilized with 6371 to verify the presence of the AID tag in the isolate ERG10 clone from the C' AID-GFP library via check PCR.
9431	HMG1 C- tag CHK F	TGTTTTCTTGGCATTAGGAC	Forward plasmid that bind the C' of HMG1 gene. Utilized with 6371 to verify the presence of the AID tag in the isolate HMG1 clone from the C' AID-GFP library via check PCR.
9432	HMG2 C- tag CHK F	ATTTGGTCACTGCACTTTTC	Forward plasmid that bind the C' of HMG2 gene. Utilized with 6371 to verify the presence of the AID tag in the isolate HMG2 clone from the C' AID-GFP library via check PCR.
3643	ERG12 C- tag CHK F	CTCAATCGGTGTTTCTCATC	Forward plasmid that bind the C' of ERG12 gene. Utilized with 6371 to verify the presence of the AID tag in the isolate ERG12 clone from the C' AID-GFP library via check PCR.
3649	ERG8 C- tag CHK F	CACGAGACTCATGACGATTAC	Forward plasmid that bind the C' of ERG8 gene. Utilized with 6371 to verify the presence of the AID tag in the isolate ERG8 clone from the C' AID-GFP library via check PCR.
3655	MVD1 (ERG19) C- tag CHK F	ACTTCCAAGCGTATCATCAG	Forward plasmid that bind the C' of ERG19 gene. Utilized with 6371 to verify the presence of the AID tag in the isolate ERG19 clone from the C' AID-GFP library via check PCR.
9433	IDI1 C- tag CHK F	TGACGAATTAGGTTTGAAGG	Forward plasmid that bind the C' of IDI1 gene. Utilized with 6371 to verify the presence of the AID tag in the isolate IDI1 clone from the C' AID-GFP library via check PCR.
3762	ERG9 C- tag CHK F	CATGGCAATGTAAAGATTCG	Forward plasmid that bind the C' of ERG9 gene. Utilized with 6371 to verify the presence of the AID tag in the isolate ERG9 clone from the C' AID-GFP library via check PCR.
8656	ERG7 C- tag CHK F	TCAACGGTAAGAAAAGGTTG	Forward plasmid that bind the C' of ERG7 gene. Utilized with 6371 to verify the presence of the AID tag in the isolate ERG7 clone from the C' AID-GFP library via check PCR.
9434	ERG25 C- tag CHK F	TGGTCTATTCTTCGTCTTGG	Forward plasmid that bind the C' of ERG25 gene. Utilized with 6371 to verify the presence of the AID tag in the isolate ERG25 clone from the C' AID-GFP library via check PCR.
9435	ERG27 C- tag CHK F	CCGATCCTAAGTATCTTTCG	Forward plasmid that bind the C' of ERG27 gene. Utilized with 6371 to verify the presence of the AID tag in the isolate ERG27 clone from the C' AID-GFP library via check PCR.
6231	ERG28 C- tag CHK F	CTACAACCAAGACCACCTTG	Forward plasmid that bind the C' of ERG28 gene. Utilized with 6371 to verify the presence of the AID tag in the isolate ERG28 clone from the C' AID-GFP library via check PCR.
9436	ERG29 C- tag CHK F	TGTATCAGAATTGGATGTCG	Forward plasmid that bind the C' of ERG29 gene. Utilized with 6371 to verify the presence of the AID tag in the isolate ERG29 clone from the C' AID-GFP library via check PCR.
4372	ERG2 C- tag CHK F	GCCAAATGATCATCCTACAC	Forward plasmid that bind the C' of ERG2 gene. Utilized with 6371 to verify the presence of the AID tag in the isolate ERG2 clone from the C' AID-GFP library via check PCR.
9437	ERG3 C- tag CHK F	CATCTACCCATTGATTCTGC	Forward plasmid that bind the C' of ERG3 gene. Utilized with 6371 to verify the presence of the AID tag in the isolate ERG3 clone from the C' AID-GFP library via check PCR.
9438	ERG4 C- tag CHK F	CCATGACCCATCTGAATATC	Forward plasmid that bind the C' of ERG4 gene. Utilized with 6371 to verify the presence of the AID tag in the isolate ERG4 clone from the C' AID-GFP library via check PCR.
9438	ERG4 C- tag CHK F	CCATGACCCATCTGAATATC	Forward plasmid that bind the C' of ERG4 gene. Utilized with 6371 to verify the presence of the AID tag in the isolate ERG4 clone from the C' AID-GFP library via check PCR.
8680	CDC28 C- tag CHK F	GTGATTTAAAACCGCAGAAC	Forward plasmid that bind the C' of CDC28 gene. Utilized with 6371 to verify the presence of the AID tag in the isolate CDC28 clone from the C' AID-GFP library via check PCR.
9468	CDC5 C- tag CHK F	TTTTGCCAAGTACATGAAGG	Forward plasmid that bind the C' of CDC5 gene. Utilized with 6371 to verify the presence of the AID tag in the isolate CDC5 clone from the C' AID-GFP library via check PCR.
9466	CDC10 C- tag CHK F	TTGAAGCCTTGAAAAGATTG	Forward plasmid that bind the C' of CDC10 gene. Utilized with 6371 to verify the presence of the AID tag in the isolate CDC10 clone from the C' AID-GFP library via check PCR.
9461	RIO1 C- tag CHK F	ATTCAGATCGCTGCATTTAG	Forward plasmid that bind the C' of RIO1 gene. Utilized with 6371 to verify the presence of the AID tag in the isolate RIO1 clone from the C' AID-GFP library via check PCR.
9463	POL12 C- tag CHK F	GCAGGTATTACCCCATATTTC	Forward plasmid that bind the C' of POL12 gene. Utilized with 6371 to verify the presence of the AID tag in the isolate POL12 clone from the C' AID-GFP library via check PCR.
9464	SLD3 C- tag CHK F	CACTCAAAACGCCTTTCTC	Forward plasmid that bind the C' of SLD3 gene. Utilized with 6371 to verify the presence of the AID tag in the isolate SLD3 clone from the C' AID-GFP library via check PCR.
9462	STS1 C- tag CHK F	TTTCGTGAGAATGAAACCTC	Forward plasmid that bind the C' of STS1 gene. Utilized with 6371 to verify the presence of the AID tag in the isolate STS1 clone from the C' AID-GFP library via check PCR.
9465	NDD1 C- tag CHK F	ATCTGCCTTACAAATTCCTG	Forward plasmid that bind the C' of NDD1 gene. Utilized with 6371 to verify the presence of the AID tag in the isolate NDD1 clone from the C' AID-GFP library via check PCR.
9460	CHS2 C- tag CHK F	AAGTCGTTTGAAAGAACCAG	Forward plasmid that bind the C' of CHS2 gene. Utilized with 6371 to verify the presence of the AID tag in the isolate CHS2 clone from the C' AID-GFP library via check PCR.
9283	CDC48 C-tag CHK F	CGCTATCAAGGATTCTATCG	Forward plasmid that bind the C' of CDC48 gene. Utilized with 6371 to verify the presence of the AID tag in the isolate CDC48 clone from the C' AID-GFP library via check PCR.
8935	NPL4 Nt pFA6 F	CCTATACTACTGATATCGATATACATTTAAGTGAAGTATGgaattcgagctcgtttaaac	Primer to swap the promotor of NPL4 by the GAL promotor (Kan resistance) using plasmid pMS11 (pFA6-Kan-GAL)
8936	NPL4 Nt pFA6 GAL R	AAACCCTGTGTGTACCGTTTTTTGATCTAAATCTGATAAGcattttgagatccgggtttt	Primer to swap the promotor of NPL4 by the GAL promotor (Kan resistance) using plasmid pMS11 (pFA6-Kan-GAL)
8944	NPL4 Nt CHK R	TCCTCATCTACAGCGAGTTC	Primer to check the swap of the promotor of NPL4 by the GAL promotor (Kan resistance) using plasmid pMS11 (pFA6-Kan-GAL). To use with primer #4679
8933	MON2 Nt pFA6 F	GAAAGTAAACCAACTTGACCTGTTACACACCATTCATATGgaattcgagctcgtttaaac	Primer to swap the promotor of MON2 by the GAL promotor (Kan resistance) using plasmid pMS11 (pFA6-Kan-GAL)
8934	MON2 Nt pFA6 GAL R	GTTGCCTTTGCATGGAGTCAAACCCTCCAGTGTTCATGGCcattttgagatccgggtttt	Primer to swap the promotor of MON2 by the GAL promotor (Kan resistance) using plasmid pMS11 (pFA6-Kan-GAL)
8943	MON2 Nt CHK R	AGATGAACTTCCCGTATGTC	Primer to check the swap of the promotor of MON2 by the GAL promotor (Kan resistance) using plasmid pMS11 (pFA6-Kan-GAL). To use with primer #4679
4679	R2 rev comp	AAAACCCGGATCTCAAAATG	pFA6 R2 reverse complement for CHK-PCR
