# Supplementary material for: A proteome-wide yeast degron collection for the dynamic study of protein function
Source: J Cell Biol. 2024 Dec 18;224(2):e202409050. doi: 10.1083/jcb.202409050 (PMC11654244; doi:10.1083/jcb.202409050)
Supplement: Table S5 — contains the oligos and primers used for the Anchor-seq protocol (library sequencing). [file jcb_202409050_tables5.xlsx]

## Sheet: Anchor Seq
Table S5 - Anchor Seq primers
Oligos and Primers in use at the Anchor-seq protocol (all DNA oligos ordered from Merck).
No	Name	Sequence	Notes
1	Watson Ol	[Phos]GATCGGAAGAGCACACGTCACTTGAGGTCAGTGCCTTCTCGTGCTCTCTTCGCTCT[3d_C]	5’ Phos. 3’ dideoxy C modifications
2	Crick Ol.	CAGAGCGAAGAGAGCTGCTCTTCCGTGACTGGAGTTCAGACGTGTGCTCTTCCGATC*T	Pta bond at the 3’ Penultimate position
3	Linker primer	CACGACCGCTGTTTCCGATCTNNNNNNNNCTCGCCCTTGCTCACTTTCC	Ns depicts random bases. (PCR-I, Library insertion primer.)
4	Bubble primer	CTGCTCTTCCGTGACTGG	Annealed to the bubble sequence after first-strand synthesis. (PCR-I reverse).
5	P5-Universal	AATGATACGGCGACCACCGAGATCTACACTCTTTCCCTACACGACGCTCTTCC	PCR-II forward
6	P7-BC1b	CAAGCAGAAGACGGCATACGAGATACATCGGTGACTGGAGTTCAGACGT*G	Pta bond at the 3’ Penultimate position
7	P7-BC2 b	CAAGCAGAAGACGGCATACGAGATTGGTCAGTGACTGGAGTTCAGACGT*G	Pta bond at the 3’ Penultimate position
8	P7-BC3 b	CAAGCAGAAGACGGCATACGAGATCACTGTGTGACTGGAGTTCAGACGT*G	Pta bond at the 3’ Penultimate position
9	P7-BC4 b	CAAGCAGAAGACGGCATACGAGATGATCTGGTGACTGGAGTTCAGACGT*G	Pta bond at the 3’ Penultimate position
a Phosphorothioate bond modification. b bold bases: barcoding sequence.
