# Supplementary material for: A proteome-wide yeast degron collection for the dynamic study of protein function
Source: J Cell Biol. 2024 Dec 18;224(2):e202409050. doi: 10.1083/jcb.202409050 (PMC11654244; doi:10.1083/jcb.202409050)
Supplement: Table S6 — contains the oxygen consumption rates for the strains tested (Figs. 4 and S4). [file jcb_202409050_tables6.xlsx]

## Sheet: OCR
						Basal	Basal	Basal	Maximal (CCCP)	Maximal (CCCP)	Maximal (CCCP)	Non-respiration (Antimycin)	Non-respiration (Antimycin)	Non-respiration (Antimycin)	Average from the 3 measurements				SD from the 3 measurements
5µM 5-Ph-IAA for 7h	Repetition	Well	Group	ID	Group	Measurement 1	Measurement 2	Measurement 3	Measurement 4	Measurement 5	Measurement 6	Measurement 7	Measurement 8	Measurement 9	Basal	Maximal (CCCP)	Non-respiration (Antimycin)	Respiration (basal-NonRespiration)	Basal	Maximal (CCCP)	Non-respiration (Antimycin)	Respiration (basal-NonRespiration)
NO	1	A01	Group 1	1	Control	232.172	243.291	257.006	187.978	156.384	148.94	44.7949	41.7057	42.341	244.156	164.434	42.9472	201.209	12.4393	20.7264	1.63142	8.87124
NO	1	A02	Group 1	1	Control	235.09	244.506	257.654	192.714	157.696	146.045	48.2904	40.3112	40.8287	245.75	165.485	43.1434	202.607	11.3334	24.2897	4.46494	8.61338
NO	1	A03	Group 1	1	Control	241.469	251.075	263.984	176.093	149.576	140.75	43.6338	38.6255	39.436	252.176	155.473	40.5651	211.611	11.2979	18.3946	2.68825	8.21185
NO	2	A01	Group 1	1	Control	152.035	164.967	180.365	247.878	254.746	267.142	51.209	44.2351	44.3289	165.789	256.588	46.591	119.198	14.1831	9.76333	3.99959	10.4201
NO	2	A02	Group 1	1	Control	202.593	216.844	237.627	310.497	310.564	317.905	60.8173	50.7886	49.3811	219.021	312.989	53.6623	165.359	17.618	4.25777	6.2362	13.2152
NO	2	A03	Group 1	1	Control	189.395	201.92	221.252	297.201	294.191	300.967	50.1479	40.5458	41.3547	204.189	297.453	44.0161	160.173	16.0494	3.39482	5.32563	11.9571
NO	3	A01	Group 1	1	Control	326.924	336.538	328.162	247.024	200.176	190.618	88.6313	56.3165	53.7628	330.541	212.606	66.2369	264.304	5.22988	30.1875	19.4361	14.2323
NO	3	A02	Group 1	1	Control	227.781	244.656	263.765	184.357	154.544	142.436	47.7273	44.0668	43.5808	245.401	160.445	45.125	200.276	18.0037	21.5748	2.26672	12.831
NO	3	A03	Group 1	1	Control	216.681	234.696	257.814	356.687	257.305	226.199	46.8562	42.7521	43.5457	236.397	280.064	44.3847	192.012	20.6192	68.1557	2.17688	14.661
YES	1	A01	Group 1	1	Control	254.869	267.147	283.694	326.109	316.832	325.051	58.816	54.6418	51.0682	268.57	322.664	54.842	213.728	14.4652	5.07824	3.87779	10.5896
YES	1	A02	Group 1	1	Control	155.344	165.67	177.932	229.635	218.391	224.05	19.842	18.0102	17.4502	166.315	224.025	18.4341	147.881	11.3078	5.62235	1.25094	8.04458
YES	1	A03	Group 1	1	Control	192.064	205.27	218.675	299.642	281.983	284.003	22.0585	17.7262	15.1874	205.336	288.543	18.324	187.012	13.3056	9.66564	3.47432	9.72394
YES	2	A01	Group 1	1	Control	140.463	149.314	158.619	185.342	182.666	187.446	54.8173	27.8859	27.1494	149.465	185.151	36.6175	112.848	9.0787	2.39589	15.7658	12.8643
YES	2	A02	Group 1	1	Control	169.628	180.627	190.063	222.547	217.901	222.613	54.0243	30.5397	28.8799	180.106	221.02	37.8147	142.291	10.2277	2.70187	14.0625	12.2955
YES	2	A03	Group 1	1	Control	188.332	199.391	212.726	253.272	246.821	251.229	54.9262	28.6877	24.9615	200.149	250.441	36.1918	163.958	12.2146	3.29713	16.3311	14.4205
YES	3	A01	Group 1	1	Control	228.891	249.772	274.523	384.047	366.033	377.317	96.9085	52.0157	47.4554	251.062	375.799	65.4599	185.602	22.8433	9.10241	27.3306	25.1871
YES	3	A02	Group 1	1	Control	372.297	401.769	435.347	476.042	419.901	403.83	141.744	72.159	57.437	403.137	433.258	90.4465	312.691	31.5472	37.9135	45.0302	38.8777
YES	3	A03	Group 1	1	Control	305.861	328.8	358.682	518.992	477.083	476.092	147.849	64.279	54.9969	331.115	490.722	89.0417	242.073	26.4866	24.4874	51.1399	40.7236
NO	1	A04	Group 2	2	TOM20	265.058	268.556	274.92	320.661	331.779	341.036	100.429	65.9964	59.2602	269.511	331.158	75.2284	194.283	4.99961	10.2019	22.0824	16.0098
NO	1	A05	Group 2	2	TOM20	305.699	308.96	317.328	381.519	357.888	355.01	113.478	72.4122	66.1041	310.663	364.806	83.9982	226.664	5.99856	14.5454	25.7246	18.678
NO	1	A06	Group 2	2	TOM20	273.989	280.228	289.661	353.323	338.176	336.459	97.6561	68.4911	61.5757	281.293	342.653	75.9076	205.385	7.89005	9.28022	19.1495	14.6451
NO	2	A04	Group 2	2	TOM20	251.602	257.619	273.35	361.144	362.207	371.364	86.2835	66.0256	64.6578	260.857	364.905	72.3223	188.535	11.2294	5.61911	12.1101	11.6781
NO	2	A05	Group 2	2	TOM20	254.792	267.757	288.539	388.655	386.63	392.173	71.6667	58.8209	58.8151	270.363	389.153	63.1009	207.262	17.0236	2.8048	7.41823	13.1307
NO	2	A06	Group 2	2	TOM20	270.477	281.893	306.459	387.591	396.508	406.64	118.212	100.68	101.749	286.276	396.913	106.88	179.396	18.3869	9.53102	9.82842	14.7424
NO	3	A04	Group 2	2	TOM20	184.332	195.596	210.77	360.708	328.014	322.621	73.6127	62.8296	61.6582	196.9	337.114	66.0335	130.866	13.2675	20.6097	6.58988	10.475
NO	3	A05	Group 2	2	TOM20	267.822	283.395	303.485	570.33	500.897	493.606	108.836	92.9455	91.7997	284.9	521.611	97.8603	187.04	17.8793	42.3489	9.52216	14.3238
NO	3	A06	Group 2	2	TOM20	335.777	343.136	362.869	567.836	518.953	524.004	113.99	101.69	101.106	347.261	536.931	105.595	241.665	14.0088	26.8835	7.27572	11.162
YES	1	A04	Group 2	2	TOM20	198.403	193.867	197.505	224.193	227.354	232.153	74.7033	40.4265	34.1287	196.592	227.9	49.7528	146.839	2.40203	4.00818	21.8359	15.5335
YES	1	A05	Group 2	2	TOM20	216.682	221.26	228.237	277.578	260.774	263.349	86.9934	50.0993	41.2335	222.06	267.234	59.4421	162.618	5.8192	9.05038	24.2685	17.6468
YES	1	A06	Group 2	2	TOM20	194.653	199.757	208.479	251.226	266.505	283.898	98.076	41.6375	31.5817	200.963	267.21	57.0984	143.865	6.99181	16.3476	35.8421	25.8219
YES	2	A04	Group 2	2	TOM20	220.298	219.142	221.833	234.173	248.815	265.244	241.895	180.064	129.135	220.424	249.411	183.698	36.7264	1.34956	15.544	56.4675	39.94
YES	2	A05	Group 2	2	TOM20	183.179	189.145	197.202	222.029	242.005	259.049	241.486	191.524	134.944	189.842	241.028	189.318	0.524556	7.03748	18.5294	53.3052	38.0196
YES	2	A06	Group 2	2	TOM20	284.82	285.552	293.842	321.595	336.479	358.288	318.993	236.17	151.994	288.071	338.787	235.719	52.3523	5.01053	18.4551	83.5004	59.1499
YES	3	A04	Group 2	2	TOM20	208.612	207.452	210.398	237.386	238.153	244.719	192.736	124.893	80.3081	208.821	240.086	132.646	76.1748	1.48419	4.03061	56.6133	40.0454
YES	3	A05	Group 2	2	TOM20	186.713	187.044	191.666	235.941	240.431	246.336	174.371	109.314	70.1579	188.474	240.903	117.948	70.5267	2.76878	5.21375	52.64	37.2736
YES	3	A06	Group 2	2	TOM20	174.325	167.379	184.381	213.539	222.1	218.863	171.741	116.866	80.1468	175.362	218.168	122.918	52.4441	8.54805	4.32284	46.096	33.1505
NO	1	B10	Group 8	8	RTG1	292.136	305.968	326.611	386.251	379.38	391.548	92.9274	78.6597	77.0696	308.238	385.726	82.8856	225.353	17.3492	6.1012	8.73277	13.7342
NO	1	B11	Group 8	8	RTG1	292.551	309.228	333.241	399.83	344.232	316.532	79.34	63.4603	61.9761	311.673	353.531	68.2588	243.415	20.4553	42.4205	9.62526	15.9854
NO	1	B12	Group 8	8	RTG1	307.33	321.34	331.41	287.387	240.613	220.45	89.0378	53.9565	47.8181	320.027	249.483	63.6041	256.422	12.0933	34.3384	22.239	17.9
NO	2	B10	Group 8	8	RTG1	262.907	277.275	298.48	421.608	418.439	425.585	106.571	78.3689	71.0303	279.554	421.878	85.3234	194.23	17.8956	3.58071	18.7633	18.3346
NO	2	B11	Group 8	8	RTG1	277.701	289.414	310.263	450.766	359.648	335.161	86.5044	72.9675	69.1749	292.46	381.858	76.2156	216.244	16.4931	60.9188	9.10989	13.3231
NO	2	B12	Group 8	8	RTG1	264.83	277.623	298.891	448.384	388.676	369.56	75.3853	59.3014	56.9472	280.448	402.207	63.878	216.57	17.2051	41.1169	10.0349	14.0839
NO	3	B10	Group 8	8	RTG1	257.691	279.765	307.435	472.559	407.566	362.325	94.1554	69.9087	64.8638	281.63	414.15	76.3093	205.321	24.9243	55.4113	15.6596	20.814
NO	3	B11	Group 8	8	RTG1	259.067	275.932	298.77	434.365	404.1	387.941	79.1837	66.9634	65.8702	277.923	408.802	70.6724	207.25	19.9264	23.5665	7.39124	15.0282
NO	3	B12	Group 8	8	RTG1	258.089	275.253	297.455	465.833	390.376	350.87	156.859	80.6561	66.2993	276.932	402.359	101.271	175.661	19.7368	58.4109	48.6723	37.1385
YES	1	B10	Group 8	8	RTG1	280.266	285.473	297.424	375.989	361.571	371.948	92.7811	45.5985	34.8668	287.721	369.836	57.7488	229.972	8.79672	7.43736	30.8097	22.6563
YES	1	B11	Group 8	8	RTG1	433.96	442.28	442.913	598.17	592.161	600.226	126.288	42.5373	15.4298	439.717	596.852	61.4183	378.299	4.99643	4.19098	57.7905	41.0165
YES	1	B12	Group 8	8	RTG1	392.505	358.025	347.1	335.765	326.024	329.081	90.4149	53.7947	50.0137	365.876	330.29	64.7411	301.135	23.699	4.98199	22.3144	23.0171
YES	2	B10	Group 8	8	RTG1	246.162	256.231	271.03	327.875	319.016	326.339	102.631	55.703	44.4249	257.808	324.41	67.5862	190.222	12.5091	4.73364	30.8689	23.5517
YES	2	B11	Group 8	8	RTG1	223.327	235.064	247.885	315.158	302.645	309.858	152.152	88.7682	60.8422	235.425	309.22	100.587	134.838	12.2828	6.28075	46.7883	34.2053
YES	2	B12	Group 8	8	RTG1	217.789	224.864	235.946	269.478	263.818	266.88	132.685	76.8327	57.5814	226.199	266.725	89.033	137.166	9.15189	2.83335	39.0099	28.3331
YES	3	B10	Group 8	8	RTG1	296.546	302.471	322.919	380.714	355.71	357.304	139	72.3973	55.1942	307.312	364.576	88.8638	218.448	13.8371	13.9984	44.2629	32.7923
YES	3	B11	Group 8	8	RTG1	337.996	355.012	380.668	472.637	445.078	445.815	204.065	92.4309	64.6394	357.892	454.51	120.378	237.514	21.4814	15.7025	73.7948	54.3467
YES	3	B12	Group 8	8	RTG1	232.152	236.373	247.159	302.983	286.419	285.594	78.0665	55.0258	48.3039	238.561	291.665	60.4654	178.096	7.73913	9.80983	15.6091	12.3195
NO	1	C10	Group 12	12	IAI11	238.081	252.648	270.355	329.842	286.567	282.191	68.9754	65.2549	65.8763	253.694	299.533	66.7022	186.992	16.1621	26.3391	1.99301	11.5149
NO	1	C11	Group 12	12	IAI11	202.612	203.932	194.79	117.701	107.324	103.998	65.9298	71.2935	80.7678	200.445	109.674	72.6637	127.781	4.9413	7.14738	7.5133	6.3587
NO	1	C12	Group 12	12	IAI11	233.671	250.473	271.492	392.898	357.948	348.614	49.6058	47.4595	49.1489	251.878	366.487	48.7381	203.14	18.9496	23.3444	1.13058	13.4233
NO	2	C10	Group 12	12	IAI11	219.739	226.604	240.83	366.673	360.353	372.674	74.412	62.3644	60.053	229.058	366.567	65.6098	163.448	10.7574	6.16107	7.71	9.35856
NO	2	C11	Group 12	12	IAI11	225.805	232.8	246.482	396.345	377.359	385.366	80.1932	64.492	62.7466	235.029	386.357	69.1439	165.885	10.5174	9.5314	9.60869	10.0733
NO	2	C12	Group 12	12	IAI11	220.057	226.949	240.4	334.579	328.261	341.18	84.6858	63.59	58.9435	229.135	334.673	69.0731	160.062	10.3459	6.46007	13.7191	12.1502
NO	3	C10	Group 12	12	IAI11	218.487	229.425	245.872	411.211	337.564	304.052	79.8576	60.9429	59.2641	231.262	350.942	66.6882	164.573	13.7844	54.818	11.4358	12.6647
NO	3	C11	Group 12	12	IAI11	256.53	261.183	275.82	447.385	406.925	409.253	95.0028	77.3945	75.3751	264.511	421.188	82.5908	181.92	10.0662	22.7175	10.7964	10.4377
NO	3	C12	Group 12	12	IAI11	223.829	230.185	245.968	377.514	348.157	342.953	86.3911	68.4533	66.6764	233.328	356.208	73.8403	159.487	11.399	18.6344	10.9056	11.155
YES	1	C10	Group 12	12	IAI11	223.143	228.73	241.408	260.81	262.599	276.279	33.2344	12.2853	6.33961	231.094	266.563	17.2865	213.807	9.35908	8.46189	14.1277	11.983
YES	1	C11	Group 12	12	IAI11	372.779	379.671	392.312	448.714	449.075	457.86	100.654	14.6385	-14.1412	381.587	451.883	33.7172	347.87	9.90615	5.17961	59.7285	42.8114
YES	1	C12	Group 12	12	IAI11	323.878	322.653	333.658	376.592	370.09	380.898	179.712	89.3565	60.4163	326.729	375.86	109.828	216.901	6.03132	5.44105	62.2271	44.2074
YES	2	C10	Group 12	12	IAI11	221.413	227.434	241.176	245.628	247.96	261.31	59.8704	31.26	25.8611	230.008	251.633	38.9972	191.011	10.1299	8.46163	18.2772	14.7762
YES	2	C11	Group 12	12	IAI11	256.969	268.462	283.645	326.679	320.418	334.845	94.4811	62.7926	52.3676	269.692	327.314	69.8805	199.811	13.3804	7.23398	21.9332	18.1673
YES	2	C12	Group 12	12	IAI11	227.934	233.402	244.29	239.906	240.013	249.868	114.669	63.5275	48.1843	235.209	243.262	75.4604	159.748	8.32665	5.72118	34.8118	25.31
YES	3	C10	Group 12	12	IAI11	220.623	229.909	245.01	267.707	264.571	274.719	93.7752	58.5673	45.9567	231.848	268.999	66.0997	165.748	12.3085	5.19585	24.7831	19.5666
YES	3	C11	Group 12	12	IAI11	282.596	289.678	306.89	424.853	389.199	396.11	135.098	75.0379	57.8224	293.055	403.388	89.3193	203.735	12.4939	18.9081	40.5689	30.0161
YES	3	C12	Group 12	12	IAI11	195.323	204.288	215.623	266.48	256.081	263.432	97.085	59.7313	45.9702	205.078	261.997	67.5955	137.483	10.1729	5.3457	26.4493	20.0381
NO	1	D10	Group 16	16	MDM30	283.928	289.863	288.11	161.937	145.52	138.779	157.231	164.006	88.4288	287.3	148.745	136.555	150.745	3.04917	11.9108	41.8163	29.6471
NO	1	D11	Group 16	16	MDM30	268.401	274.518	288.964	347.767	338.606	324.441	167.276	71.0293	59.3928	277.295	336.938	99.2328	178.062	10.5592	11.7521	59.2139	42.5311
NO	1	D12	Group 16	16	MDM30	280.57	287.364	303.044	351.201	312.708	291.523	146.837	69.6684	63.1319	290.326	318.477	93.2125	197.113	11.5258	30.2543	46.5552	33.9133
NO	2	D10	Group 16	16	MDM30	333.115	337.304	346.93	210.886	187.325	179.675	75.1941	68.01	68.4323	339.117	192.629	70.5455	268.571	7.08365	16.2674	4.03136	5.76325
NO	2	D11	Group 16	16	MDM30	326.368	330.951	346.135	352.334	288.171	281.914	95.23	81.9385	81.0545	334.485	307.473	86.0743	248.411	10.3465	38.9766	7.94137	9.22269
NO	2	D12	Group 16	16	MDM30	250.899	258.014	275.777	365.512	368.619	378.059	87.8272	72.7775	69.3126	261.563	370.73	76.6391	184.924	12.8131	6.53481	9.84284	11.4249
NO	3	D10	Group 16	16	MDM30	205.524	217.312	233.668	380.918	302.269	276.04	61.8851	57.8151	59.2813	218.834	319.743	59.6605	159.174	14.1335	54.5786	2.06134	10.0996
NO	3	D11	Group 16	16	MDM30	300.127	316.98	344.549	529.658	432.839	395.362	97.7412	76.651	74.239	320.552	452.62	82.8771	237.675	22.4256	69.2989	12.9291	18.3039
NO	3	D12	Group 16	16	MDM30	285.079	301.944	326.822	460.391	348.784	316.354	76.8772	62.1899	61.0092	304.615	375.176	66.6921	237.923	20.9994	75.5587	8.84028	16.111
YES	1	D10	Group 16	16	MDM30	547.025	553.955	568.816	570.592	579.425	594.203	748.92	485.197	267.78	556.599	581.406	500.633	55.9663	11.1336	11.9296	240.941	170.553
YES	1	D11	Group 16	16	MDM30	375.673	388.855	409.416	491.387	529.414	560.442	584.591	331.997	181.809	391.315	527.081	366.132	25.1821	17.0053	34.5867	203.549	144.432
YES	1	D12	Group 16	16	MDM30	390.084	393.603	405.806	513.27	511.588	526.053	399.953	256.054	167.74	396.498	516.97	274.582	121.915	8.25134	7.91075	117.21	83.0848
YES	2	D10	Group 16	16	MDM30	281.97	290.148	300.803	318.59	321.663	334.085	271.421	172.219	110.407	290.974	324.779	184.682	106.291	9.44389	8.20408	81.2274	57.8234
YES	2	D11	Group 16	16	MDM30	289.475	302.74	320.345	334.078	341.74	359.476	321.129	256.011	195.044	304.187	345.098	257.395	46.7921	15.4857	13.0273	63.0536	45.9106
YES	2	D12	Group 16	16	MDM30	180.379	187.826	197.425	216.242	214.341	227.165	171.65	102.983	67.1658	188.543	219.249	113.933	74.6101	8.54575	6.92085	53.0957	38.0275
YES	3	D10	Group 16	16	MDM30	269.84	277.524	290.754	314.206	322.593	337.656	315.061	241.53	168.449	279.373	324.818	241.68	37.6925	10.5791	11.8821	73.3061	52.3722
YES	3	D11	Group 16	16	MDM30	294.181	294.825	305.484	370.672	356.341	368.763	348.93	267.582	193.651	298.163	365.258	270.054	28.1094	6.34793	7.78142	77.6688	55.1032
YES	3	D12	Group 16	16	MDM30	208.73	212.894	222.725	279.873	268.98	279.409	288.187	206.119	140.628	214.783	276.087	211.645	3.13863	7.18615	6.15944	73.9349	52.5263
NO	1	E01	Group 17	17	MDM32	241.242	205.3	184.562	147.869	139.719	137.507	51.9812	40.7861	39.1398	210.368	141.698	43.969	166.399	28.6775	5.45668	6.98737	20.8713
NO	1	E02	Group 17	17	MDM32	392.53	347.039	327.677	207.896	193.435	184.034	61.629	31.896	31.5661	355.748	195.122	41.697	314.051	33.2922	12.0205	17.2624	26.5175
NO	1	E03	Group 17	17	MDM32	359.199	369.33	387.786	406.632	340.5	314.592	60.0852	55.8397	54.551	372.105	353.908	56.8253	315.279	14.4942	47.4624	2.89572	10.4515
NO	2	E01	Group 17	17	MDM32	263.121	279.036	304.146	344.531	278.994	254.672	47.7494	41.1916	40.9195	282.101	292.732	43.2868	238.814	20.6833	46.478	3.86709	14.8788
NO	2	E02	Group 17	17	MDM32	281.899	292.143	308.775	319.31	254.488	246.12	69.0028	66.2775	68.7343	294.272	273.306	68.0049	226.267	13.5637	40.0595	1.50193	9.64962
NO	2	E03	Group 17	17	MDM32	295.303	303.554	324.793	494.99	445.249	433.091	89.6933	67.9075	67.4131	307.883	457.777	75.0047	232.879	15.214	32.796	12.7232	14.024
NO	3	E01	Group 17	17	MDM32	360.764	379.321	406.842	468.341	416.036	377.357	50.799	50.5014	52.0451	382.309	420.578	51.1152	331.194	23.1839	45.6616	0.818967	16.4037
NO	3	E02	Group 17	17	MDM32	353.228	373.418	402.652	602.643	557.136	534.853	99.0235	81.7966	81.2194	376.433	564.877	87.3465	289.086	24.8494	34.5518	10.1167	18.9715
NO	3	E03	Group 17	17	MDM32	309.796	329.279	356.586	555.368	522.111	520.649	96.3166	79.6403	77.2057	331.887	532.709	84.3875	247.5	23.5039	19.6363	10.4024	18.1747
YES	1	E01	Group 17	17	MDM32	558.354	530.492	524.314	512.344	484.07	481.089	99.9786	85.9245	81.6904	537.72	492.501	89.1978	448.522	18.1345	17.2491	9.57342	14.5002
YES	1	E02	Group 17	17	MDM32	303.985	286.422	281.753	274.042	258.021	256.796	45.7907	33.655	32.272	290.72	262.953	37.2392	253.481	11.7228	9.62258	7.43797	9.81704
YES	1	E03	Group 17	17	MDM32	363.428	350.789	348.766	349.869	341.737	341.795	61.6723	41.1798	39.3778	354.328	344.467	47.41	306.918	7.94578	4.67822	12.3844	10.4045
YES	2	E01	Group 17	17	MDM32	177.755	184.166	200.063	218.575	202.473	198.372	29.4929	28.8753	29.8941	187.328	206.474	29.4208	157.907	11.4855	10.6787	0.513229	8.1296
YES	2	E02	Group 17	17	MDM32	216.43	225.422	236.672	313.709	291.803	293.984	37.4647	32.6263	35.0519	226.174	299.832	35.0476	191.127	10.142	12.067	2.4192	7.37265
YES	2	E03	Group 17	17	MDM32	258.804	266.985	277.527	326.28	301.171	295.306	35.4914	24.1153	25.5888	267.772	307.586	28.3985	239.374	9.38591	16.4529	6.18663	7.94889
YES	3	E01	Group 17	17	MDM32	262.994	271.901	290.509	344.33	330.172	332.258	69.1278	48.0464	45.3951	275.135	335.587	54.1898	220.945	14.0394	7.6435	13.0045	13.5318
YES	3	E02	Group 17	17	MDM32	220.744	226.242	238.325	298.459	279.877	286.917	81.6434	67.7584	61.742	228.437	288.417	70.3813	158.056	8.99367	9.38126	10.2066	9.6193
YES	3	E03	Group 17	17	MDM32	250.112	259.143	274.135	341.19	320.407	322.499	70.6628	46.3275	42.4196	261.13	328.032	53.1366	207.994	12.1338	11.4431	15.3034	13.8098
NO	1	E04	Group 18	18	ERG10	282.775	240.182	221.665	170.699	159.041	152.621	68.2853	48.4682	45.6869	248.207	160.787	54.1468	194.061	31.3354	9.16477	12.323	23.8093
NO	1	E05	Group 18	18	ERG10	361.709	342.508	313.701	238.105	226.401	221.321	81.4505	53.0321	49.3986	339.306	228.609	61.2937	278.012	24.1638	8.60689	17.5505	21.1177
NO	1	E06	Group 18	18	ERG10	264.211	276.009	293.211	403.028	333.606	310.707	73.2473	56.9122	55.5235	277.81	349.114	61.8943	215.916	14.5841	48.0747	9.85648	12.4468
NO	2	E04	Group 18	18	ERG10	321.081	325.569	332.047	192.683	170.038	161.353	73.0351	60.828	59.8361	326.232	174.691	64.5664	261.666	5.5133	16.1753	7.35087	6.49737
NO	2	E05	Group 18	18	ERG10	306.709	314.381	330.065	221.132	189.638	179.989	80.1061	66.2712	64.9124	317.052	196.919	70.4299	246.622	11.9048	21.5162	8.40734	10.3055
NO	2	E06	Group 18	18	ERG10	301.979	308.884	313.498	186.311	163.187	153.968	74.9014	59.8013	58.5284	308.12	167.822	64.4104	243.71	5.7971	16.662	9.10773	7.63404
NO	3	E04	Group 18	18	ERG10	337.464	345.19	368.636	559.557	484.168	448.387	79.315	76.4982	77.9888	350.43	497.371	77.934	272.496	16.2333	56.7489	1.40919	11.5218
NO	3	E05	Group 18	18	ERG10	289.506	307.302	331.616	519.947	464.247	452.369	80.9271	75.5409	76.6302	309.475	478.854	77.6994	231.775	21.1388	36.0799	2.84785	15.0825
NO	3	E06	Group 18	18	ERG10	276.327	289.976	307.931	445.273	418.982	413.749	87.582	75.4025	74.6333	291.411	426.001	79.2059	212.205	15.8512	16.8932	7.26408	12.3294
YES	1	E04	Group 18	18	ERG10	444.146	429.769	427.455	397.698	377.974	373.27	176.004	72.4031	55.9096	433.79	382.981	101.439	332.351	9.04322	12.9606	65.0997	46.4744
YES	1	E05	Group 18	18	ERG10	311.947	282.963	272.56	267.983	249.981	245.686	133.758	65.2027	48.5544	289.157	254.55	82.5049	206.652	20.411	11.8297	45.16	35.0431
YES	1	E06	Group 18	18	ERG10	316.031	302.025	305.13	264.463	249.782	246.076	80.3479	46.0388	38.0229	307.729	253.44	54.8032	252.926	7.35559	9.72389	22.4825	16.7268
YES	2	E04	Group 18	18	ERG10	279.742	289.463	298.951	335.704	326.977	339.164	151.088	65.0402	45.8727	289.385	333.948	87.3336	202.051	9.60474	6.28048	56.0385	40.203
YES	2	E05	Group 18	18	ERG10	202.718	212.152	226.189	254.902	245.748	252.234	101.206	50.24	34.5204	213.686	250.961	61.9889	151.697	11.8104	4.70803	34.8609	26.0266
YES	2	E06	Group 18	18	ERG10	245.837	256.537	272.992	299.996	287.707	295.03	108.77	47.8352	33.331	258.455	294.244	63.3119	195.143	13.6786	6.18219	40.0299	29.9124
YES	3	E04	Group 18	18	ERG10	343.923	364.094	388.1	483.128	445.356	444.628	272.179	128.51	80.574	365.372	457.704	160.421	204.951	22.1164	22.0208	99.7087	72.2183
YES	3	E05	Group 18	18	ERG10	300.051	317.799	341.298	449.273	414.025	421.964	163.473	93.8887	68.5026	319.716	428.421	108.621	211.094	20.69	18.4901	49.1692	37.7206
YES	3	E06	Group 18	18	ERG10	397.487	420.095	449.246	548.521	514.239	516.491	215.078	117.676	84.7219	422.276	526.417	139.159	283.117	25.9486	19.176	67.7811	51.3206
NO	1	E07	Group 19	19	HMG1	320.843	329.379	344.234	377.794	393.348	387.549	189.84	88.0917	71.7112	331.485	386.23	116.548	214.938	11.8369	7.86018	63.9991	46.0217
NO	1	E08	Group 19	19	HMG1	335.959	346.843	366.208	350.31	295.818	275.537	207.765	91.922	71.9308	349.67	307.222	123.873	225.797	15.3212	38.6687	73.3375	52.977
NO	1	E09	Group 19	19	HMG1	305.108	308.425	320.654	323.177	360.137	385.373	268.499	109.941	72.7805	311.396	356.229	150.407	160.989	8.18782	31.2814	103.945	73.728
NO	2	E07	Group 19	19	HMG1	340.221	332.992	325.337	183.366	163.478	155.539	77.0551	65.4459	65.6595	332.85	167.461	69.3868	263.463	7.44301	14.3349	6.64178	7.05378
NO	2	E08	Group 19	19	HMG1	331.86	339.807	353.984	230.059	197.846	188.498	85.1662	73.1968	72.6829	341.884	205.468	77.0153	264.868	11.2073	21.8034	7.06355	9.36745
NO	2	E09	Group 19	19	HMG1	338.477	340.992	344.818	194.824	172.195	163.795	85.8135	66.3409	65.5842	341.429	176.938	72.5795	268.85	3.19341	16.049	11.4672	8.41707
NO	3	E07	Group 19	19	HMG1	299.129	312.074	331.744	465.08	361.109	328.757	82.7752	70.6382	69.6747	314.316	384.982	74.3627	239.953	16.4224	71.2282	7.30137	12.7084
NO	3	E08	Group 19	19	HMG1	325.215	339.082	359.67	442.217	323.364	296.705	99.5245	80.5946	77.9889	341.322	354.095	86.036	255.286	17.3363	77.4712	11.7538	14.8105
NO	3	E09	Group 19	19	HMG1	311.262	323.631	347.129	479.86	472.892	492.44	99.2519	85.2441	83.6699	327.341	481.731	89.3887	237.952	18.2186	9.90725	8.57803	14.239
YES	1	E07	Group 19	19	HMG1	300.82	304.942	318.661	339.606	369.247	388.854	290.99	150.673	86.3214	308.141	365.902	175.995	132.146	9.34047	24.7936	104.658	74.2983
YES	1	E08	Group 19	19	HMG1	348.955	356.931	370.108	391.854	425.99	448.568	288.363	138.065	87.8423	358.665	422.137	171.423	187.241	10.6829	28.5527	104.339	74.1648
YES	1	E09	Group 19	19	HMG1	355.062	368.533	385.556	425.267	469.643	500.01	371.816	175.883	94.4657	369.717	464.973	214.055	155.662	15.2813	37.5896	142.561	101.383
YES	2	E07	Group 19	19	HMG1	251.881	263.977	277.007	307.999	324.69	342.607	303.053	212.912	144.105	264.289	325.098	220.023	44.2651	12.5661	17.3074	79.7124	57.0613
YES	2	E08	Group 19	19	HMG1	225.603	238.461	251.824	254.054	273.741	288.942	231.836	130.254	77.9783	238.629	272.245	146.69	91.9397	13.1115	17.4922	78.2347	56.0918
YES	2	E09	Group 19	19	HMG1	217.577	226.368	237.823	244.282	263.185	280.079	252.427	187.724	128.016	227.256	262.515	189.389	37.8672	10.1522	17.9079	62.2219	44.5793
YES	3	E07	Group 19	19	HMG1	390.426	399.631	414.813	432.877	431.56	451.034	379.295	260.83	169.133	401.623	438.49	269.753	131.871	12.3153	10.8831	105.365	75.0115
YES	3	E08	Group 19	19	HMG1	327.796	339.383	356.949	375.152	384.403	402.143	350.19	255.952	175.015	341.376	387.233	260.386	80.9902	14.6781	13.7158	87.6715	62.8559
YES	3	E09	Group 19	19	HMG1	306.805	314.188	327.83	359.093	365.812	384.166	327.893	232.448	154.732	316.275	369.691	238.358	77.917	10.6664	12.9787	86.7315	61.7905
NO	1	E10	Group 20	20	ERG8	314.294	326.889	346.446	399.774	358.729	330.294	67.6655	54.0842	52.3338	329.21	362.932	58.0278	271.182	16.2014	34.9299	8.39223	12.9018
NO	1	E11	Group 20	20	ERG8	278.393	283.899	298.84	345.398	309.47	286.878	74.933	50.2347	46.6977	287.044	313.915	57.2885	229.755	10.5801	29.5125	15.3826	13.2016
NO	1	E12	Group 20	20	ERG8	267.14	273.75	289.282	336.29	292.044	263.302	64.5084	55.901	57.0945	276.724	297.212	59.168	217.556	11.3666	36.7673	4.6633	8.6875
NO	2	E10	Group 20	20	ERG8	247.68	250.151	262.109	316.277	231.798	208.978	70.02	59.8332	60.3153	253.313	252.351	63.3895	189.924	7.7169	56.5251	5.74724	6.80372
NO	2	E11	Group 20	20	ERG8	255.88	256.318	267.288	444.132	412.25	403.575	87.8938	67.9676	67.3513	259.829	419.986	74.4042	185.424	6.46397	21.3561	11.6864	9.44338
NO	2	E12	Group 20	20	ERG8	214.891	212.123	218.937	307.984	289.03	291.001	67.8133	60.5623	62.2166	215.317	296.005	63.5307	151.786	3.42706	10.4212	3.79992	3.6183
NO	3	E10	Group 20	20	ERG8	214.163	217.586	232.377	352.581	348.769	356.775	59.3395	51.2514	51.4234	221.375	352.708	54.0047	167.37	9.68044	4.00428	4.62079	7.58494
NO	3	E11	Group 20	20	ERG8	191.624	200.343	216.059	324.466	319.349	328.331	52.8646	48.9364	50.0826	202.675	324.049	50.6278	152.047	12.3831	4.50575	2.02007	8.87193
NO	3	E12	Group 20	20	ERG8	239.756	252.211	272.622	417.067	380.861	338.234	65.6608	57.2791	57.3131	254.863	378.721	60.0843	194.779	16.5931	39.4603	4.82937	12.2199
YES	1	E10	Group 20	20	ERG8	200.178	206.427	217.928	293.338	282.701	291.535	43.0104	33.8184	34.4884	208.178	289.191	37.1057	171.072	9.00376	5.69256	5.12457	7.3256
YES	1	E11	Group 20	20	ERG8	255.239	256.447	265.79	340.764	331.446	344.492	64.8244	42.3523	38.2298	259.159	338.901	48.4688	210.69	5.77425	6.71953	14.3135	10.9137
YES	1	E12	Group 20	20	ERG8	241.98	247.654	258.09	325.416	296.87	293.281	80.3342	52.2818	46.9047	249.241	305.189	59.8402	189.401	8.17146	17.6089	17.9508	13.9464
YES	2	E10	Group 20	20	ERG8	207.37	217.439	228.676	255.058	244.962	244.328	41.5847	27.4842	26.3701	217.829	248.116	31.813	186.016	10.6585	6.01997	8.48085	9.63144
YES	2	E11	Group 20	20	ERG8	173.108	183.041	194.522	212.239	209.486	217.928	74.2507	27.3816	24.3271	183.557	213.218	41.9865	141.571	10.7165	4.30522	27.9834	21.1886
YES	2	E12	Group 20	20	ERG8	184.362	197.696	224.985	238.94	217.093	219.049	35.3685	29.1066	29.6577	202.348	225.027	31.3776	170.97	20.7068	12.0883	3.46717	14.8458
YES	3	E10	Group 20	20	ERG8	355.127	385.993	428.015	607.854	575.376	589.252	122.143	78.1349	71.7834	389.712	590.827	90.6869	299.025	36.5857	16.2961	27.4259	32.3318
YES	3	E11	Group 20	20	ERG8	140.586	143.877	150.253	216.098	202.654	206.51	90.2834	49.9975	40.154	144.905	208.421	60.145	84.7604	4.9148	6.92244	26.5606	19.1
YES	3	E12	Group 20	20	ERG8	159.626	165.879	177.553	302.735	279.829	283.014	100.148	59.0175	55.0678	167.686	288.526	71.4111	96.2749	9.09925	12.4083	24.9651	18.789
NO	1	F01	Group 21	21	MVD1	217.23	186.269	171.676	123.4	116.486	117.767	141.068	71.646	49.9044	191.725	119.217	87.5396	104.185	23.2617	3.67819	47.6148	37.4718
NO	1	F02	Group 21	21	MVD1	208.533	183.385	169.481	120.097	113.823	111.714	96.7962	45.95	36.8206	187.133	115.211	59.8556	127.277	19.7942	4.36057	32.3155	26.7965
NO	1	F03	Group 21	21	MVD1	267.396	237.561	220.568	147.307	139.079	136.894	126.72	48.0791	38.6156	241.842	141.093	71.1384	170.703	23.706	5.49105	48.3675	38.088
NO	2	F01	Group 21	21	MVD1	184.644	191.565	204.141	258.701	235.92	235.172	54.699	49.7389	50.3954	193.45	243.264	51.6111	141.839	9.88438	13.3735	2.69426	7.24431
NO	2	F02	Group 21	21	MVD1	199.44	208.535	223.479	284.54	292.012	303.561	57.2926	51.0181	50.3421	210.484	293.371	52.8842	157.6	12.1374	9.58306	3.83268	9.00015
NO	2	F03	Group 21	21	MVD1	198.933	203.185	212.586	290.145	285.072	288.812	68.1971	60.3541	60.5573	204.901	288.01	63.0362	141.865	6.9861	2.63024	4.47067	5.86483
NO	3	F01	Group 21	21	MVD1	264.006	277.491	296.094	312.588	271.873	265.839	58.3659	44.9186	43.9301	279.197	283.433	49.0715	230.125	16.112	25.4286	8.06429	12.7403
NO	3	F02	Group 21	21	MVD1	219.836	236.95	257.576	342.5	334.709	338.875	61.0502	51.0845	50.5242	238.121	338.695	54.2197	183.901	18.8968	3.89853	5.92209	14.0028
NO	3	F03	Group 21	21	MVD1	208.73	222.713	240.536	366.341	339.507	333.691	70.0135	58.0526	57.5454	223.993	346.513	61.8705	162.123	15.9419	17.4161	7.05659	12.3276
YES	1	F01	Group 21	21	MVD1	373.585	336.03	322.772	294.256	284.079	286.335	253.691	165.5	86.7347	344.129	288.223	168.642	175.488	26.3571	5.34478	83.5223	61.9301
YES	1	F02	Group 21	21	MVD1	201.544	206.036	216.7	279.487	264.041	273.388	54.1201	24.0918	17.3958	208.093	272.306	31.8692	176.224	7.78489	7.77957	19.5585	14.8852
YES	1	F03	Group 21	21	MVD1	396.262	396.729	406.834	488.088	455.829	460.491	154.592	67.5701	51.7495	399.942	468.136	91.3039	308.638	5.97349	17.4355	55.377	39.3846
YES	2	F01	Group 21	21	MVD1	181.129	189.407	199.65	236.589	221.302	220.144	63.0368	38.1559	33.8513	190.062	226.012	45.0147	145.048	9.27809	9.17843	15.7553	12.9289
YES	2	F02	Group 21	21	MVD1	216.945	224.838	235.115	290.684	279.015	277.75	117.585	55.7008	37.341	225.633	282.483	70.2091	155.424	9.11114	7.13044	42.0435	30.4193
YES	2	F03	Group 21	21	MVD1	250.628	258.346	269.545	348.538	336.489	331.072	111.555	47.465	34.8062	259.506	338.7	64.6088	194.897	9.51151	8.94045	41.1465	29.8622
YES	3	F01	Group 21	21	MVD1	183.476	192.557	206.152	275.215	255.242	256.337	98.381	54.4547	41.9889	194.062	262.265	64.9416	129.12	11.4128	11.2286	29.6226	22.4471
YES	3	F02	Group 21	21	MVD1	370.434	367.514	383.044	411.957	373.983	360.792	145.787	85.0659	64.7696	373.664	382.244	98.5409	275.123	8.25372	26.564	42.1561	30.3748
YES	3	F03	Group 21	21	MVD1	185.015	191.418	205.018	277.815	259.427	260.654	146.772	71.3545	44.8778	193.817	265.965	87.668	106.149	10.2148	10.2803	52.8697	38.0759
NO	1	F04	Group 22	22	ERG9	234.834	191.125	180.39	144.4	138.141	135.238	101.559	52.776	43.6706	202.116	139.259	66.0019	136.115	28.8386	4.68243	31.1281	30.0052
NO	1	F05	Group 22	22	ERG9	368.21	372.833	377.146	261.935	221.796	206.465	99.6031	58.0117	53.0542	372.73	230.065	70.223	302.507	4.46862	28.6448	25.5644	18.3508
NO	1	F06	Group 22	22	ERG9	359.384	368.034	388.344	389.404	291.735	265.685	84.6142	64.8577	62.3081	371.921	315.608	70.5934	301.327	14.8657	65.2231	12.2091	13.6024
NO	2	F04	Group 22	22	ERG9	288.291	298.318	315.423	393.45	332.478	323.898	89.8504	78.0462	78.6913	300.677	349.942	82.1959	218.482	13.7192	37.9226	6.63676	10.7764
NO	2	F05	Group 22	22	ERG9	298.077	307.57	325.096	348.377	274.646	263.099	87.4554	76.7891	76.3622	310.248	295.374	80.2022	230.046	13.7072	46.2634	6.28503	10.6628
NO	2	F06	Group 22	22	ERG9	279.29	289.27	306.438	370.7	288.501	274.671	76.5893	70.1465	71.9998	291.666	311.291	72.9119	218.754	13.7314	51.9129	3.3168	9.98877
NO	3	F04	Group 22	22	ERG9	329.048	355.568	387.812	470.215	333.995	293.789	71.1001	64.6203	65.1641	357.476	366	66.9615	290.515	29.4281	92.4653	3.59444	20.9634
NO	3	F05	Group 22	22	ERG9	291.436	312.82	343.704	426.785	329.087	294.488	76.106	55.9837	55.8435	315.987	350.12	62.6444	253.342	26.2771	68.6103	11.6583	20.3274
NO	3	F06	Group 22	22	ERG9	347.961	357.536	382.706	509.449	375.977	331.222	72.7245	65.0565	65.042	362.734	405.55	67.6077	295.127	17.946	92.7207	4.43129	13.0709
YES	1	F04	Group 22	22	ERG9	375.21	375.094	387.371	341.114	301.239	291.693	80.225	44.6692	37.8542	379.225	311.349	54.2495	324.976	7.05505	26.2155	22.7521	16.8438
YES	1	F05	Group 22	22	ERG9	459.284	461.774	475.822	497.756	444.349	430.198	288.317	105.304	71.5304	465.627	457.434	155.051	310.576	8.91682	35.6288	116.641	82.7183
YES	1	F06	Group 22	22	ERG9	287.321	292.516	302.527	358.656	337.127	338.618	90.2239	41.0322	31.8357	294.122	344.8	54.3639	239.758	7.72912	12.0222	31.3943	22.862
YES	2	F04	Group 22	22	ERG9	205.848	214.492	223.383	267.955	255.203	263.495	120.89	48.5373	32.6083	214.574	262.217	67.3452	147.229	8.76742	6.47105	47.0502	33.8422
YES	2	F05	Group 22	22	ERG9	179.403	188.603	197.634	233.086	220.316	228.013	102.309	49.9067	33.56	188.547	227.138	61.9253	126.621	9.11575	6.42983	35.9159	26.2016
YES	2	F06	Group 22	22	ERG9	214.179	225.319	239.261	265.48	255.026	259.57	117.985	51.6405	35.3163	226.253	260.025	68.3138	157.939	12.5671	5.24217	43.7837	32.2098
YES	3	F04	Group 22	22	ERG9	315.814	337.637	361.528	496.053	448.632	445.837	169.611	90.2538	65.5977	338.326	463.507	108.488	229.839	22.8648	28.2201	54.3512	41.6945
YES	3	F05	Group 22	22	ERG9	333.734	342.892	366.573	505.201	466.006	474.262	166.735	92.6349	69.4636	347.733	481.823	109.611	238.122	16.9465	20.6626	50.8091	37.8731
YES	3	F06	Group 22	22	ERG9	371.384	379.198	396.453	491.169	453.179	459.063	209.304	114.927	78.6445	382.345	467.803	134.292	248.053	12.827	20.4475	67.4478	48.5476
NO	1	F07	Group 23	23	ERG1	293.932	302.917	320.202	388.836	369.492	363.419	88.1051	70.865	67.5797	305.684	373.916	75.5166	230.167	13.3515	13.273	11.025	12.2436
NO	1	F08	Group 23	23	ERG1	247.471	251.293	263.942	330.314	339.585	353.635	91.1865	78.3993	76.9059	254.235	341.178	82.1639	172.071	8.62076	11.7418	7.84941	8.24411
NO	1	F09	Group 23	23	ERG1	202.658	211.867	225.915	251.076	224.496	215.211	66.2921	56.6112	56.4905	213.48	230.261	59.7979	153.682	11.7123	18.6146	5.62446	9.1873
NO	2	F07	Group 23	23	ERG1	261.714	265.952	277.476	362.642	365.111	375.485	85.6756	75.8873	75.8953	268.381	367.746	79.1528	189.228	8.15678	6.81484	5.64895	7.01583
NO	2	F08	Group 23	23	ERG1	249.85	252.655	263.282	332.745	331.715	341.218	89.3522	83.243	84.1322	255.262	335.226	85.5758	169.686	7.0854	5.21481	3.30057	5.52706
NO	2	F09	Group 23	23	ERG1	261.372	262.943	273.726	350.973	344.622	350.378	77.9182	74.6249	76.9893	266.014	348.657	76.5108	189.503	6.72497	3.50762	1.69798	4.9045
NO	3	F07	Group 23	23	ERG1	284.136	297.336	318.641	453.781	403.883	384.457	98.6408	80.6866	79.3073	300.038	414.04	86.2116	213.826	17.4105	35.7607	10.7861	14.4821
NO	3	F08	Group 23	23	ERG1	303.161	317.821	339.401	466.002	453.721	464.135	128.137	95.0359	90.6591	320.128	461.286	104.611	215.517	18.2298	6.61749	20.4913	19.3935
NO	3	F09	Group 23	23	ERG1	290.286	303.824	324.896	468.449	373.95	338.126	93.646	71.9967	71.9063	306.335	393.509	79.183	227.152	17.441	67.327	12.5254	15.1835
YES	1	F07	Group 23	23	ERG1	386.023	337.878	325.729	267.884	251.928	246.683	166.044	98.2922	67.7673	349.877	255.498	110.701	239.175	31.8877	11.0423	50.3	42.1125
YES	1	F08	Group 23	23	ERG1	466.379	428.817	408.673	315.741	300.582	295.835	172.631	81.7029	60.9217	434.623	304.053	105.085	329.538	29.2878	10.3968	59.4119	46.8378
YES	1	F09	Group 23	23	ERG1	662.179	653.506	660.814	634.892	590.773	585.759	374.648	142.205	91.0683	658.833	603.808	202.641	456.192	4.66312	27.0359	151.141	106.924
YES	2	F07	Group 23	23	ERG1	245.665	263.161	281.64	312.589	306.671	317.956	175.932	77.0991	46.2224	263.489	312.405	99.7512	163.738	17.9896	5.64448	67.7569	49.5713
YES	2	F08	Group 23	23	ERG1	174.735	184.425	195.804	213.148	213.064	220.823	97.4714	41.295	28.051	184.988	215.679	55.6058	129.382	10.5455	4.45532	36.8564	27.1072
YES	2	F09	Group 23	23	ERG1	228.732	243.294	260.884	278.374	280.003	293.119	196.221	79.6625	46.283	244.303	283.832	107.389	136.914	16.1	8.08412	78.7205	56.816
YES	3	F07	Group 23	23	ERG1	382.107	400.059	426.732	513.436	486.816	498.329	341.329	164.856	96.7704	402.966	499.527	200.985	201.981	22.4541	13.3507	126.219	90.6515
YES	3	F08	Group 23	23	ERG1	306.106	319.884	339.609	410.707	392.069	399.976	213.175	111.36	77.0578	321.866	400.917	133.864	188.002	16.8391	9.35469	70.7941	51.4556
YES	3	F09	Group 23	23	ERG1	340.487	354.203	378.15	480.852	468.675	489.589	344.178	185.805	113.581	357.613	479.705	214.521	143.092	19.0618	10.5045	117.95	84.4853
NO	1	F10	Group 24	24	ERG25	378.269	385.515	408.51	419.143	319.32	282.804	92.1473	62.6629	62.6889	390.764	340.422	72.4997	318.265	15.7892	70.5767	17.0153	16.4137
NO	1	F11	Group 24	24	ERG25	353.59	364.882	379.662	288.79	225.267	205.442	62.4068	56.6928	57.9374	366.045	239.833	59.0123	307.032	13.0745	43.5412	3.00484	9.48607
NO	1	F12	Group 24	24	ERG25	262.439	276.189	295.197	383.329	356.208	342.109	87.1709	71.1419	73.3466	277.942	360.549	77.2198	200.722	16.4493	20.9502	8.68809	13.1541
NO	2	F10	Group 24	24	ERG25	297.136	302.561	320.075	370.295	287.19	273.711	101.541	80.2248	79.4015	306.591	310.398	87.0559	219.535	11.9886	52.3077	12.5515	12.2733
NO	2	F11	Group 24	24	ERG25	306.342	313.233	330.869	349.949	278.296	269.773	95.8259	78.4485	79.2694	316.815	299.339	84.5146	232.3	12.6499	44.0359	9.80444	11.3169
NO	2	F12	Group 24	24	ERG25	248.748	258.006	274.721	291.149	225.509	216.015	76.4604	62.7502	62.2405	260.492	244.224	67.1504	193.341	13.164	40.9142	8.06675	10.917
NO	3	F10	Group 24	24	ERG25	337.646	353.909	379.403	518.698	433.628	383.37	87.9754	76.2317	77.6461	356.986	445.232	80.6177	276.368	21.0482	68.406	6.41107	15.5584
NO	3	F11	Group 24	24	ERG25	337.414	359.503	388.402	508.981	384.612	347.176	85.0693	72.5503	72.9519	361.773	413.59	76.8572	284.916	25.5696	84.7055	7.11474	18.7673
NO	3	F12	Group 24	24	ERG25	311.161	334.212	363.695	484.732	386.919	343.818	88.7657	70.6679	72.3217	336.356	405.156	77.2518	259.104	26.3328	72.2057	10.0056	19.919
YES	1	F10	Group 24	24	ERG25	437.085	382.631	362.099	313.373	308.286	315.665	88.0802	44.3246	42.4442	393.938	312.441	58.283	335.655	38.7509	3.77687	25.8222	32.9273
YES	1	F11	Group 24	24	ERG25	592.638	578.85	585.931	602.48	562.573	567.378	116.35	60.6765	51.6322	585.806	577.477	76.2197	509.587	6.89497	21.7862	35.0472	25.2571
YES	1	F12	Group 24	24	ERG25	375.818	354.812	349.042	325.002	304.676	315.189	156.59	57.666	42.6382	359.891	314.956	85.6314	274.26	14.0921	10.1652	61.9096	44.8965
YES	2	F10	Group 24	24	ERG25	348.675	357.338	371.617	383.954	362.419	351.14	113.185	51.8795	42.3239	359.21	365.838	69.1294	290.08	11.585	16.6724	38.451	28.3963
YES	2	F11	Group 24	24	ERG25	295.463	302.461	319.122	335.73	318.722	311.688	188.172	86.5447	53.3708	305.682	322.047	109.363	196.32	12.154	12.3613	70.2377	50.4037
YES	2	F12	Group 24	24	ERG25	244.93	262.747	276.414	277.716	263.668	260.667	81.1814	48.4759	43.0332	261.364	267.35	57.5635	203.8	15.7877	9.10135	20.634	18.3713
YES	3	F10	Group 24	24	ERG25	362.577	376.018	391.273	437.326	410.171	410.32	101.992	69.8967	62.6035	376.623	419.272	78.164	298.459	14.3573	15.6354	20.9552	17.9618
YES	3	F11	Group 24	24	ERG25	356.296	367.33	384.421	433.512	409.638	406.509	150.486	73.4667	59.2145	369.349	416.553	94.389	274.96	14.1708	14.7701	49.101	36.1367
YES	3	F12	Group 24	24	ERG25	238.732	248.864	265.544	313.721	298.378	297.428	168.76	79.2578	50.6794	251.046	303.176	99.5657	151.481	13.5389	9.14466	61.6041	44.6002
NO	1	G01	Group 25	25	ERG27	235.978	184.991	176.692	137.569	131.608	129.352	92.7286	42.9949	40.0771	199.22	132.843	58.6002	140.62	32.1021	4.24545	29.592	30.8726
NO	1	G02	Group 25	25	ERG27	282.17	224.567	208.031	152.401	141.772	136.34	59.7786	42.8214	42.9731	238.256	143.504	48.5243	189.732	38.9193	8.16953	9.74672	28.37
NO	1	G03	Group 25	25	ERG27	329.217	341.231	360.286	396.251	298.932	272.616	70.7617	59.4563	60.7546	343.578	322.6	63.6575	279.92	15.6673	65.1268	6.18657	11.9109
NO	2	G01	Group 25	25	ERG27	233.911	249.465	269.021	342.82	336.326	347.358	75.6031	63.4761	63.094	250.799	342.168	67.3911	183.408	17.5931	5.54471	7.11441	13.4188
NO	2	G02	Group 25	25	ERG27	265.748	273.7	290.278	363.069	369.539	379.044	82.8342	76.3024	77.4632	276.576	370.551	78.8666	197.709	12.5153	8.03535	3.48473	9.18627
NO	2	G03	Group 25	25	ERG27	274.328	279.986	296.401	406.66	406.208	414.93	102.626	87.7145	86.513	283.572	409.266	92.2845	191.287	11.4652	4.91035	8.97617	10.2962
NO	3	G01	Group 25	25	ERG27	240.805	257.547	282.938	344.96	336.743	344.211	50.4082	41.5944	44.7324	260.43	341.972	45.5783	214.852	21.2141	4.54316	4.46735	15.3296
NO	3	G02	Group 25	25	ERG27	277.248	299.425	327.992	397.354	288.651	255.189	57.5975	55.1801	56.6905	301.555	313.732	56.4894	245.066	25.4391	74.3271	1.22116	18.0089
NO	3	G03	Group 25	25	ERG27	291.608	314.853	345.255	404.702	280.763	252.534	66.4581	58.717	58.2856	317.239	312.666	61.1536	256.085	26.9031	80.9454	4.59896	19.2993
YES	1	G01	Group 25	25	ERG27	372.334	357.318	360.564	366.92	341.312	343.597	173.193	64.123	48.7587	363.405	350.61	95.3581	268.047	7.90097	14.1714	67.843	48.2965
YES	1	G02	Group 25	25	ERG27	396.856	364.701	356.356	345.453	336.057	337.676	114.263	50.7514	47.5029	372.637	339.729	70.839	301.798	21.3848	5.02275	37.6411	30.6118
YES	1	G03	Group 25	25	ERG27	436.554	431.835	438.222	450.995	438.257	441.847	88.7899	47.3794	45.1484	435.537	443.7	60.4392	375.098	3.31303	6.56789	24.5777	17.5362
YES	2	G01	Group 25	25	ERG27	190.392	201.635	212.46	214.735	200.373	198.445	88.8749	46.6054	34.3163	201.495	204.518	56.5989	144.896	11.0346	8.90066	28.6193	21.689
YES	2	G02	Group 25	25	ERG27	278.532	284.711	294.429	307.006	290.787	285.19	95.5768	42.1427	32.458	285.891	294.327	56.7258	229.165	8.01374	11.3307	33.9926	24.6953
YES	2	G03	Group 25	25	ERG27	250.389	256.385	268.59	275.971	260.758	253.882	134.086	63.2782	40.0676	258.455	263.537	79.1441	179.311	9.2754	11.3036	48.9763	35.2471
YES	3	G01	Group 25	25	ERG27	305.639	323.121	344.596	364.609	321.214	314.588	119.742	62.8782	48.9535	324.452	333.47	77.1911	247.261	19.5125	27.1696	37.5018	29.8925
YES	3	G02	Group 25	25	ERG27	355.012	357.206	362.622	294.629	267.865	253.798	90.7261	52.7834	44.2755	358.28	272.097	62.595	295.685	3.91673	20.7421	24.7308	17.7053
YES	3	G03	Group 25	25	ERG27	232.492	247.609	270.357	309.36	295.594	303.892	126.46	61.2068	48.7932	250.152	302.949	78.8199	171.332	19.0602	6.93156	41.7216	32.4344
NO	1	G04	Group 26	26	ERG6	320.433	321.013	318.357	257.093	223.572	205.728	69.022	44.5261	43.0717	319.934	228.798	52.2066	267.728	1.39612	26.0783	14.5807	10.3573
NO	1	G05	Group 26	26	ERG6	294.917	306.862	323.795	357.307	347.081	345.058	63.2844	49.4047	48.949	308.525	349.815	53.8793	254.645	14.5107	6.56616	8.14823	11.7676
NO	1	G06	Group 26	26	ERG6	302.065	314.952	331.476	359.91	295.455	262.121	56.2829	49.6217	48.834	316.164	305.829	51.5795	264.585	14.7432	49.7133	4.09225	10.8192
NO	2	G04	Group 26	26	ERG6	268.397	271.974	286.608	365.497	364.866	377.187	102.928	88.2286	87.1039	275.66	369.183	92.7536	182.906	9.64853	6.93866	8.82952	9.24809
NO	2	G05	Group 26	26	ERG6	260.577	264.784	279.098	369.57	369.672	377.265	103.689	85.1382	84.1521	268.153	372.169	90.993	177.16	9.70943	4.41354	11.0058	10.3779
NO	2	G06	Group 26	26	ERG6	251.107	257.738	272.641	365.364	362.474	368.763	97.2952	80.7097	79.6655	260.496	365.534	85.8901	174.605	11.0286	3.14824	9.89086	10.4752
NO	3	G04	Group 26	26	ERG6	284.936	304.195	332.537	387.453	288.851	253.723	56.758	50.1493	49.5906	307.223	310.009	52.166	255.057	23.9442	69.3302	3.98665	17.1642
NO	3	G05	Group 26	26	ERG6	264.012	281.32	307.462	441.487	352.339	306.409	55.3602	50.4144	50.9999	284.265	366.745	52.2582	232.007	21.8743	68.6815	2.70239	15.585
NO	3	G06	Group 26	26	ERG6	220.921	233.804	253.184	381.878	349.331	347.342	61.7348	55.6802	56.7488	235.97	359.517	58.0546	177.915	16.2404	19.3906	3.23164	11.7088
YES	1	G04	Group 26	26	ERG6	533.256	536.139	543.915	591.176	548.905	544.384	188.937	91.6925	68.1588	537.77	561.488	116.263	421.507	5.51339	25.8095	64.0282	45.4423
YES	1	G05	Group 26	26	ERG6	295.744	302.547	313.02	446.143	408.794	404.776	81.1182	43.4329	35.4094	303.77	419.904	53.3202	250.45	8.70272	22.8121	24.4058	18.3219
YES	1	G06	Group 26	26	ERG6	431.852	425.676	430.646	464.321	434.915	430.991	133.327	67.9294	53.1564	429.391	443.409	84.8043	344.587	3.27349	18.2158	42.6663	30.2583
YES	2	G04	Group 26	26	ERG6	219.102	223.869	231.949	257.331	245.539	238.893	81.2254	45.6917	34.1048	224.973	247.254	53.674	171.299	6.49415	9.3378	24.5536	17.959
YES	2	G05	Group 26	26	ERG6	203.573	209.155	219.821	245.117	234.401	227.218	44.9891	20.0761	16.1711	210.85	235.579	27.0788	183.771	8.25526	9.00716	15.6332	12.5009
YES	2	G06	Group 26	26	ERG6	251.315	255.54	264.95	293.912	281.302	275.694	84.0796	40.7297	29.9524	257.268	283.636	51.5872	205.681	6.97947	9.33053	28.6505	20.8515
YES	3	G04	Group 26	26	ERG6	416.521	425.391	448.005	502.649	459.443	449.278	137.763	91.8338	75.2769	429.973	470.457	101.625	328.348	16.2344	28.3384	32.3732	25.6084
YES	3	G05	Group 26	26	ERG6	337.297	344.844	362.748	426.872	391.436	383.173	110.854	70.2506	58.0208	348.296	400.494	79.7086	268.588	13.0722	23.2147	27.6575	21.6312
YES	3	G06	Group 26	26	ERG6	256.699	274.201	294.115	339.082	323.173	330.688	104.139	64.6493	57.8526	275.005	330.981	75.5469	199.458	18.7207	7.95892	24.9934	22.0809
NO	1	G07	Group 27	27	HMG2	365.073	378.858	399.017	375.295	301.817	276.911	178.944	87.7235	73.5828	380.983	318.008	113.417	267.566	17.0716	51.1513	57.1869	42.2006
NO	1	G08	Group 27	27	HMG2	326.214	338.882	357.009	292.277	231.088	212.283	166.222	77.2582	64.646	340.702	245.216	102.709	237.993	15.4777	41.8266	55.3644	40.6496
NO	1	G09	Group 27	27	HMG2	373.596	378.335	384.11	261.463	225.901	212.681	199.3	74.7159	61.8028	378.68	233.348	111.939	266.741	5.26529	25.2295	75.9312	53.8204
NO	2	G07	Group 27	27	HMG2	787.912	782.958	793.413	630.24	532.188	527.295	483.216	236.99	161.515	788.095	563.241	293.907	494.187	5.22952	58.0744	168.234	119.017
NO	2	G08	Group 27	27	HMG2	316.166	323.051	338.524	446.172	456.399	469.795	114.966	99.4182	96.9256	325.914	457.456	103.77	222.144	11.4508	11.8469	9.77593	10.6463
NO	2	G09	Group 27	27	HMG2	300.515	307.378	323.704	424.695	421.616	435.933	93.8418	82.8844	82.7643	310.532	427.415	86.4968	224.036	11.9119	7.53595	6.36121	9.54878
NO	3	G07	Group 27	27	HMG2	324.15	341.851	371.137	415.906	289.759	257.927	77.0144	63.0453	63.7499	345.713	321.197	67.9365	277.776	23.73	83.5501	7.86957	17.6783
NO	3	G08	Group 27	27	HMG2	288.939	302.338	325.781	476.93	367.238	325.568	73.4256	65.9348	66.5303	305.686	389.912	68.6302	237.056	18.6481	78.187	4.16353	13.5109
NO	3	G09	Group 27	27	HMG2	343.947	363.779	395.447	363.457	268.146	246.696	80.0687	61.777	62.0897	367.725	292.767	67.9785	299.746	25.976	62.1523	10.4716	19.8041
YES	1	G07	Group 27	27	HMG2	470.858	477.561	492.95	521.959	501.074	505.072	296.893	135.472	81.3927	480.456	509.368	171.253	309.204	11.3273	11.0853	112.117	79.6824
YES	1	G08	Group 27	27	HMG2	494.267	487.527	497.075	509.894	484.547	487.331	383.072	202.037	115.202	492.956	493.924	233.437	259.519	4.90718	13.9004	136.667	96.7007
YES	1	G09	Group 27	27	HMG2	651.101	639.146	648.275	715.409	680.446	688.663	543.869	268.729	152.057	646.174	694.839	321.552	324.622	6.24821	18.2817	201.176	142.321
YES	2	G07	Group 27	27	HMG2	262.361	268.702	277.876	332.796	323.562	341.161	289.29	206.308	135.522	269.646	332.506	210.374	59.2728	7.80073	8.80306	76.9646	54.701
YES	2	G08	Group 27	27	HMG2	244.244	250.351	262.12	284.412	283.419	295.457	228.803	147.622	94.8998	252.238	287.763	157.108	95.1302	9.08593	6.68213	67.4539	48.1278
YES	2	G09	Group 27	27	HMG2	253.175	260.096	271.956	318.832	317.123	336.619	298.533	206.622	132.791	261.742	324.191	212.649	49.0931	9.49817	10.7967	83.0353	59.0977
YES	3	G07	Group 27	27	HMG2	184.726	200.515	212.754	229.065	232.721	242.036	140.787	85.6642	61.078	199.332	234.607	95.8431	103.488	14.0514	6.68828	40.8179	30.5249
YES	3	G08	Group 27	27	HMG2	240.266	245.394	258.984	304.405	304.044	315.384	204.97	130.316	93.8112	248.215	307.944	143.032	105.182	9.6726	6.44567	56.6597	40.6441
YES	3	G09	Group 27	27	HMG2	174.912	179.09	193.37	223.876	227.355	238.268	172.477	108.531	72.9257	182.457	229.833	117.978	64.4793	9.67888	7.50907	50.4433	36.3194
NO	1	G10	Group 28	28	ERG7	361.695	379.551	404.678	423.045	310.216	285.671	60.9859	59.2296	62.3645	381.975	339.644	60.86	321.115	21.5936	73.2627	1.57121	15.3094
NO	1	G11	Group 28	28	ERG7	364.098	369.341	367.361	218.192	199.147	193.11	62.1947	54.688	55.6727	366.933	203.483	57.5185	309.415	2.64725	13.0913	4.07955	3.4388
NO	1	G12	Group 28	28	ERG7	226.419	240.446	252.862	317.649	296.324	297.556	85.8288	81.4764	80.6256	239.909	303.843	82.6436	157.265	13.2295	11.9722	2.7911	9.5606
NO	2	G10	Group 28	28	ERG7	273.122	277.803	292.096	445.869	444.833	459.856	118.068	77.047	73.6166	281.007	450.186	89.5772	191.43	9.88446	8.39043	24.7334	18.834
NO	2	G11	Group 28	28	ERG7	293.161	299.007	312.054	463.489	393.696	371.861	117.109	67.8301	65.849	301.407	409.682	83.596	217.811	9.67273	47.8601	29.04	21.6435
NO	2	G12	Group 28	28	ERG7	262.982	271.99	286.214	385.317	370.182	377.722	87.0638	65.4133	64.1737	273.729	377.74	72.2169	201.512	11.7132	7.5674	12.8727	12.3066
NO	3	G10	Group 28	28	ERG7	265.712	281.481	304.726	440.965	326.353	288.311	61.2553	52.8518	57.0363	283.973	351.876	57.0478	226.925	19.6259	79.4632	4.20173	14.1921
NO	3	G11	Group 28	28	ERG7	322.996	346.027	373.717	347.664	272.596	254.703	72.4178	56.0828	57.2169	347.58	291.654	61.9058	285.674	25.3962	49.3243	9.12128	19.081
NO	3	G12	Group 28	28	ERG7	335.561	355.366	378.613	271.726	232.482	217.206	84.4935	55.3593	55.0602	356.514	240.472	64.971	291.543	21.5487	28.1243	16.9077	19.3677
YES	1	G10	Group 28	28	ERG7	448.569	405.13	382.567	340.638	324.837	327.496	156.486	64.097	50.1897	412.088	330.99	90.2575	321.831	33.5465	8.46032	57.7755	47.2407
YES	1	G11	Group 28	28	ERG7	546.754	536.633	540.847	561.653	529.275	533.722	120.707	69.7911	64.026	541.411	541.55	84.8413	456.57	5.08408	17.551	31.1939	22.3485
YES	1	G12	Group 28	28	ERG7	462.078	438.01	433.194	437.085	418.544	423.264	255.439	95.8984	69.0334	444.427	426.298	140.124	304.303	15.4743	9.63582	100.766	72.0873
YES	2	G10	Group 28	28	ERG7	347.309	360.356	379.591	446.281	419.62	422.44	195.689	75.6468	49.7763	362.418	429.447	107.037	255.381	16.2397	14.6468	77.8566	56.2378
YES	2	G11	Group 28	28	ERG7	337.148	351.487	371.145	439.034	417.158	420.693	203.795	68.4347	51.2271	353.26	425.628	107.819	245.441	17.0675	11.7435	83.5617	60.307
YES	2	G12	Group 28	28	ERG7	240.415	263.505	277.622	300.702	286.557	284.85	94.8013	50.9236	47.104	260.514	290.703	64.2763	196.238	18.7827	8.70121	26.5043	22.9703
YES	3	G10	Group 28	28	ERG7	358.406	374.54	400.781	471.154	446.728	452.448	134.483	78.5319	62.0338	377.909	456.777	91.6831	286.226	21.3873	12.7753	37.973	30.817
YES	3	G11	Group 28	28	ERG7	342.516	350.892	376.473	583.935	564.703	573.231	188.427	74.1216	62.6829	356.627	573.956	108.41	248.217	17.6904	9.63628	69.5317	50.7327
YES	3	G12	Group 28	28	ERG7	227.665	241.621	260.803	380.297	370.942	385.171	96.5192	53.7668	47.8661	243.363	378.803	66.0507	177.312	16.6377	7.23095	26.5509	22.1559
NO	1	H01	Group 29	29	ERG28	145.738	125.308	118.33	112.365	118.149	124.159	70.3214	37.9024	34.4992	129.792	118.224	47.5743	82.2176	14.2433	5.89716	19.7729	17.2314
NO	1	H02	Group 29	29	ERG28	215.398	191.135	173.059	145.695	140.626	139.616	71.6825	41.5268	38.9812	193.197	141.979	50.7301	142.467	21.2448	3.25776	18.1898	19.7764
NO	1	H03	Group 29	29	ERG28	335.965	322.923	306.345	252.292	216.994	213.311	63.4511	44.3526	42.7565	321.744	227.532	50.1867	271.558	14.8448	21.5213	11.515	13.2846
NO	2	H01	Group 29	29	ERG28	239.239	249.602	264.314	348.922	350.592	358.506	86.5243	78.6561	78.1665	251.051	352.673	81.1156	169.936	12.6003	5.11953	4.6904	9.50701
NO	2	H02	Group 29	29	ERG28	294.107	298.487	315.638	387.38	401.428	413.818	92.1661	85.0793	82.6482	302.744	400.875	86.6312	216.113	11.3792	13.2276	4.94506	8.77323
NO	2	H03	Group 29	29	ERG28	268.51	281.992	300.689	270.18	215.041	213.425	66.9012	60.5023	62.272	283.73	232.882	63.2252	220.505	16.1599	32.3114	3.30421	11.6632
NO	3	H01	Group 29	29	ERG28	394.968	403.123	422.985	443.536	433.405	431.895	112.986	58.954	53.757	407.025	436.279	75.2323	331.793	14.4107	6.33034	32.7986	25.332
NO	3	H02	Group 29	29	ERG28	319.467	303.931	291.56	293.825	276.353	277.229	66.6714	48.3267	45.4036	304.986	282.469	53.4672	251.519	13.9831	9.84399	11.5282	12.8146
NO	3	H03	Group 29	29	ERG28	317.549	339.913	363.148	370.611	361.436	355.691	68.6445	52.3553	51.0352	340.203	362.58	57.345	282.858	22.8011	7.52508	9.80787	17.5511
YES	1	H01	Group 29	29	ERG28	260.519	224.247	231.613	205.253	205.694	225.13	177.262	115.166	68.062	238.793	212.026	120.163	118.63	19.1724	11.3513	54.7714	41.0334
YES	1	H02	Group 29	29	ERG28	293.295	265.529	278.576	233.414	236.665	253.442	204.661	93.4361	57.6387	279.133	241.174	118.578	160.555	13.8918	10.748	76.6679	55.0951
YES	1	H03	Group 29	29	ERG28	260.503	294.062	304.849	312.943	295.712	289.478	218.625	115.076	69.9574	286.472	299.378	134.553	151.919	23.1268	12.1547	76.2232	56.3242
YES	2	H01	Group 29	29	ERG28	169.806	176.889	188.34	185.139	174.6	172.088	78.6645	42.3924	34.608	178.345	177.276	51.8883	126.457	9.35224	6.92464	23.5133	17.8933
YES	2	H02	Group 29	29	ERG28	168.887	175.436	185.153	205.737	204.066	202.573	121.175	60.8775	38.8049	176.492	204.125	73.6191	102.873	8.18418	1.58297	42.6376	30.6997
YES	2	H03	Group 29	29	ERG28	177.029	184.724	194.552	220.952	214.486	210.943	111.444	52.7245	38.3065	185.435	215.46	67.4918	117.943	8.78313	5.07497	38.7407	28.089
YES	3	H01	Group 29	29	ERG28	219.049	236.125	251.558	261.752	260.43	263.105	192.732	97.0996	60.2111	235.577	261.762	116.681	118.896	16.2616	1.3373	68.3961	49.7115
YES	3	H02	Group 29	29	ERG28	290.498	298.72	314.703	296.025	275.192	258.913	137.971	77.7185	53.0459	301.307	276.71	89.5786	211.728	12.308	18.6022	43.6873	32.0942
YES	3	H03	Group 29	29	ERG28	311.165	323.342	338.752	343.13	328.47	324.334	160.879	89.657	64.5153	324.42	331.978	105.017	219.403	13.825	9.87657	49.9842	36.6711
NO	1	H04	Group 30	30	ERG3	246.581	230.671	219.301	150.633	142.398	150.065	57.2841	35.649	34.0305	232.184	147.698	42.3212	189.863	13.703	4.59911	12.9835	13.3481
NO	1	H05	Group 30	30	ERG3	233.344	240.561	252.551	312.802	279.272	271.27	46.5162	38.1259	38.2086	242.152	287.781	40.9502	201.201	9.70175	22.0349	4.82047	7.66032
NO	1	H06	Group 30	30	ERG3	248.643	256.303	269.002	315.266	267.202	261.775	59.0416	41.281	40.4014	257.982	281.414	46.908	211.074	10.2826	29.4415	10.5172	10.4006
NO	2	H04	Group 30	30	ERG3	213.666	220.618	233.978	291.007	271.749	279.069	70.4411	62.7257	63.0944	222.754	280.608	65.4204	157.333	10.3231	9.7206	4.35195	7.92167
NO	2	H05	Group 30	30	ERG3	222.036	227.148	240.08	310.312	286.49	291.638	72.0821	64.266	65.072	229.755	296.146	67.14	162.615	9.30009	12.5348	4.29886	7.24472
NO	2	H06	Group 30	30	ERG3	224.93	233.12	247.85	295.778	240.59	247.917	75.5052	63.0486	63.7992	235.3	261.428	67.451	167.849	11.6144	29.9725	6.98525	9.58352
NO	3	H04	Group 30	30	ERG3	221.602	238.657	261.242	336.779	322.977	327.046	59.9385	49.6856	51.0136	240.5	328.934	53.5459	186.954	19.8841	7.09224	5.57582	14.6025
NO	3	H05	Group 30	30	ERG3	185.074	201.873	219.952	301.364	291.404	299.532	72.3517	56.6653	57.4282	202.3	297.433	62.1484	140.151	17.443	5.30162	8.84457	13.8291
NO	3	H06	Group 30	30	ERG3	200.287	212.969	231.863	318.128	300.175	302.163	66.691	51.4463	50.7181	215.04	306.822	56.2851	158.755	15.8898	9.84143	9.01908	12.9196
YES	1	H04	Group 30	30	ERG3	306.808	326.339	331.407	376.013	337.642	338.396	245.661	154.625	97.0582	321.518	350.684	165.781	155.736	12.989	21.9389	74.9272	53.7717
YES	1	H05	Group 30	30	ERG3	262.921	276.745	285.267	368.582	330.52	329.05	198.007	111.33	73.2573	274.978	342.718	127.532	147.446	11.2774	22.4115	63.9336	45.9058
YES	1	H06	Group 30	30	ERG3	336.933	351.145	358.29	401.457	369.367	374.091	277.323	155.767	102.467	348.789	381.638	178.519	170.27	10.8717	17.3252	89.6211	63.8363
YES	2	H04	Group 30	30	ERG3	134.383	142.817	150.478	182.312	174.919	173.618	84.7473	45.7184	34.2673	142.559	176.95	54.911	87.6481	8.05075	4.689	26.4657	19.5608
YES	2	H05	Group 30	30	ERG3	151.316	159.67	167.763	203.744	193.615	190.085	72.3037	34.6258	27.132	159.583	195.815	44.6872	114.896	8.22354	7.09039	24.2084	18.0786
YES	2	H06	Group 30	30	ERG3	172.312	177.783	189.352	223.865	214.031	211.585	116.039	63.9711	47.2876	179.816	216.494	75.766	104.05	8.70015	6.49993	35.8614	26.0934
YES	3	H04	Group 30	30	ERG3	165.861	177.788	191.58	259.175	241.942	246.916	111.741	59.9072	42.7324	178.41	249.344	71.4602	106.95	12.8704	8.86938	35.9258	26.9843
YES	3	H05	Group 30	30	ERG3	186.554	193.877	207.57	287	260.558	264.498	124.564	75.6856	56.7699	196	270.685	85.6731	110.327	10.6675	14.2656	34.983	25.8613
YES	3	H06	Group 30	30	ERG3	177.585	186.865	199.163	278.338	255.648	259.302	168.582	97.1221	63.6038	187.871	264.429	109.769	78.1019	10.8243	12.1832	53.6198	38.6798
NO	1	H07	Group 31	31	ERG4	302.099	312.783	327.126	299.696	230.767	214.535	114.029	65.5444	59.171	314.003	248.333	79.5813	234.421	12.5577	45.2163	30.0019	22.9979
NO	1	H08	Group 31	31	ERG4	311.301	287.943	272.595	184.003	162.463	155.179	134.013	67.3941	54.2219	290.613	167.215	85.2095	205.403	19.4906	14.9878	42.7748	33.2383
NO	1	H09	Group 31	31	ERG4	273.713	288.534	305.634	298.162	246.652	231.44	172.976	66.0689	52.0254	289.294	258.751	97.0236	192.27	15.9738	34.9678	66.1508	48.1201
NO	2	H07	Group 31	31	ERG4	309.133	318.583	335.524	429.858	386.357	402.527	98.5679	83.3178	84.9122	321.08	406.248	88.9327	232.147	13.3716	21.988	8.38238	11.1594
NO	2	H08	Group 31	31	ERG4	304.671	314.824	330.678	215.809	189.85	188.286	85.1756	66.2353	66.1968	316.724	197.982	72.5359	244.189	13.1073	15.4584	10.9463	12.0752
NO	2	H09	Group 31	31	ERG4	324.909	339.756	360.525	271.533	229.164	221.167	120.2	81.5511	83.0664	341.73	240.621	94.9392	246.791	17.89	27.0675	21.8897	19.9901
NO	3	H07	Group 31	31	ERG4	269.468	290.88	317.963	425.905	409.719	403.559	98.4895	67.8758	68.0029	292.77	413.061	78.1227	214.648	24.303	11.5421	17.6383	21.2338
NO	3	H08	Group 31	31	ERG4	347.344	373.274	404.065	504.421	402.726	362.305	147.09	71.8409	65.5216	374.894	423.151	94.8174	280.077	28.3949	73.2262	45.3792	37.852
NO	3	H09	Group 31	31	ERG4	329.942	344.28	359.479	287.303	250.951	241.392	133.481	65.2434	53.0677	344.567	259.882	83.9308	260.636	14.7702	24.2234	43.3417	32.378
YES	1	H07	Group 31	31	ERG4	377.336	388.135	395.557	442.138	417.593	418.055	115.071	74.0594	62.1689	387.009	425.929	83.7663	303.243	9.16233	14.0397	27.7546	20.6672
YES	1	H08	Group 31	31	ERG4	378.054	381.764	392.18	448.003	416.432	422.449	170.493	90.9408	68.9426	383.999	428.961	110.126	273.874	7.32356	16.7628	53.4245	38.1301
YES	1	H09	Group 31	31	ERG4	448.035	425.467	441.11	437.899	407.973	415.332	152.675	88.0124	70.8097	438.204	420.401	103.832	334.371	11.5614	15.5937	43.1648	31.598
YES	2	H07	Group 31	31	ERG4	176.525	185.251	192.084	239.016	232.61	239.891	80.1893	47.5928	38.1198	184.62	237.172	55.3007	129.319	7.7985	3.97512	22.0685	16.5504
YES	2	H08	Group 31	31	ERG4	174.888	180.467	190.554	228.473	221.487	231.187	65.7854	39.6149	34.0221	181.97	227.049	46.4741	135.496	7.94065	5.00439	16.9562	13.2395
YES	2	H09	Group 31	31	ERG4	180.917	186.81	197.785	243.772	236.619	245.736	93.1332	51.6832	42.8732	188.504	242.042	62.5632	125.941	8.56082	4.79815	26.8384	19.9197
YES	3	H07	Group 31	31	ERG4	292.99	306.666	323.468	371.362	357.395	367.618	177.998	101.639	73.8445	307.708	365.458	117.827	189.881	15.2655	7.22931	53.9305	39.6329
YES	3	H08	Group 31	31	ERG4	218.772	229.135	244.085	291.69	285.915	295.927	196.592	109.79	72.0416	230.664	291.177	126.141	104.523	12.7259	5.02542	63.8647	46.047
YES	3	H09	Group 31	31	ERG4	221.94	233.026	246.604	280.5	282.647	293.827	192.023	79.7584	53.4938	233.857	285.658	108.425	125.432	12.3529	7.15524	73.5795	52.7567
NO	1	H10	Background	32	Background	0	0	0	0	0	0	0	0	0	0	0	0	0	0	0	0	0
NO	1	H11	Background	32	Background	0	0	0	0	0	0	0	0	0	0	0	0	0	0	0	0	0
NO	1	H12	Background	32	Background	0	0	0	0	0	0	0	0	0	0	0	0	0	0	0	0	0
NO	2	H10	Background	32	Background	0	0	0	0	0	0	0	0	0	0	0	0	0	0	0	0	0
NO	2	H11	Background	32	Background	0	0	0	0	0	0	0	0	0	0	0	0	0	0	0	0	0
NO	2	H12	Background	32	Background	0	0	0	0	0	0	0	0	0	0	0	0	0	0	0	0	0
NO	3	H10	Background	32	Background	0	0	0	0	0	0	0	0	0	0	0	0	0	0	0	0	0
NO	3	H11	Background	32	Background	0	0	0	0	0	0	0	0	0	0	0	0	0	0	0	0	0
NO	3	H12	Background	32	Background	0	0	0	0	0	0	0	0	0	0	0	0	0	0	0	0	0
YES	1	H10	Background	32	Background	0	0	0	0	0	0	0	0	0	0	0	0	0	0	0	0	0
YES	1	H11	Background	32	Background	0	0	0	0	0	0	0	0	0	0	0	0	0	0	0	0	0
YES	1	H12	Background	32	Background	0	0	0	0	0	0	0	0	0	0	0	0	0	0	0	0	0
YES	2	H10	Background	32	Background	0	0	0	0	0	0	0	0	0	0	0	0	0	0	0	0	0
YES	2	H11	Background	32	Background	0	0	0	0	0	0	0	0	0	0	0	0	0	0	0	0	0
YES	2	H12	Background	32	Background	0	0	0	0	0	0	0	0	0	0	0	0	0	0	0	0	0
YES	3	H10	Background	32	Background	0	0	0	0	0	0	0	0	0	0	0	0	0	0	0	0	0
YES	3	H11	Background	32	Background	0	0	0	0	0	0	0	0	0	0	0	0	0	0	0	0	0
YES	3	H12	Background	32	Background	0	0	0	0	0	0	0	0	0	0	0	0	0	0	0	0	0
